# Supplementary material for: MR Corge: sensitivity analysis of Mendelian randomization based on the core gene hypothesis for polygenic exposures
Source: Bioinformatics. 2024 Nov 8;40(11):btae666. doi: 10.1093/bioinformatics/btae666 (PMC11578597; doi:10.1093/bioinformatics/btae666)
Supplement: btae666_Supplementary_Data [file btae666_supplementary_data.zip]

Archive with 6 entries (6 files):
- TableS4.xlsx
- TableS5.xlsx
- TableS2.xlsx
- TableS3.xlsx
- TableS1.xlsx
- MRCORGE.supp.final.pdf
