# Supplementary material for: MR Corge: sensitivity analysis of Mendelian randomization based on the core gene hypothesis for polygenic exposures
Source: Bioinformatics. 2024 Nov 8;40(11):btae666. doi: 10.1093/bioinformatics/btae666 (PMC11578597; doi:10.1093/bioinformatics/btae666)
Supplement: btae666_Supplementary_Data [file btae666_supplementary_data.zip › TableS4.xlsx]

## Sheet: all-corge.stats
Supplementary Table S4. MR Corge group-specific and cumulative effect estimates and heterogeneity test results.
Exposure	Outcome	Grouping criterion	Group number	Method	Estimation	Number of instruments in group	F-statistic	Estimated effect size	Standard error	p-value		Exposure	Outcome	Grouping criterion	Method	Q-statistic	I2-statistic	Heterogeneity p-value
Urate	Gout	Absolute effect size	1	Inverse variance weighted	Group-specific	7	438.936	1.76148	0.254714	4.66187e-12		Urate	Gout	Absolute effect size	Inverse variance weighted	54.7924	0.653237	2.50072e-05
Urate	Gout	Absolute effect size	1	Weighted mode	Group-specific	7	438.936	1.8067	0.385145	0.00335746		Urate	Gout	Absolute effect size	Weighted mode	61.542	0.691268	2.20139e-06
Urate	Gout	Absolute effect size	1	Weighted median	Group-specific	7	438.936	1.75472	0.311334	1.73904e-08		Urate	Gout	Absolute effect size	Weighted median	58.5395	0.675433	6.57205e-06
Urate	Gout	Absolute effect size	2	Inverse variance weighted	Group-specific	6	155.044	1.66157	0.46742	0.000378302		Urate	Gout	Normalized effect size	Inverse variance weighted	73.133	0.740199	2.75155e-08
Urate	Gout	Absolute effect size	2	Weighted mode	Group-specific	6	155.044	1.50516	0.685808	0.0796204		Urate	Gout	Normalized effect size	Weighted mode	45.8653	0.585744	0.00051786
Urate	Gout	Absolute effect size	2	Weighted median	Group-specific	6	155.044	1.56601	0.582643	0.00719326		Urate	Gout	Normalized effect size	Weighted median	55.3365	0.656646	2.064e-05
Urate	Gout	Absolute effect size	3	Inverse variance weighted	Group-specific	6	117.365	2.01126	0.84614	0.0174547		Urate	Gout	Significance	Inverse variance weighted	73.133	0.740199	2.75155e-08
Urate	Gout	Absolute effect size	3	Weighted mode	Group-specific	6	117.365	2.2942	0.657743	0.0175082		Urate	Gout	Significance	Weighted mode	47.3209	0.598486	0.000321296
Urate	Gout	Absolute effect size	3	Weighted median	Group-specific	6	117.365	2.32839	0.641473	0.000283686		Urate	Gout	Significance	Weighted median	54.9042	0.653942	2.40423e-05
Urate	Gout	Absolute effect size	4	Inverse variance weighted	Group-specific	6	123.297	2.35322	0.498761	2.38034e-06		Urate	Gout	Normalized significance	Inverse variance weighted	73.133	0.740199	2.75155e-08
Urate	Gout	Absolute effect size	4	Weighted mode	Group-specific	6	123.297	2.05127	0.798972	0.0501943		Urate	Gout	Normalized significance	Weighted mode	43.9223	0.567418	0.00096802
Urate	Gout	Absolute effect size	4	Weighted median	Group-specific	6	123.297	2.2246	0.653884	0.000668616		Urate	Gout	Normalized significance	Weighted median	55.4075	0.657086	2.01284e-05
Urate	Gout	Absolute effect size	5	Inverse variance weighted	Group-specific	6	77.2315	1.17033	0.685809	0.0879149		IGF1	Height	Absolute effect size	Inverse variance weighted	33.6189	0.434842	0.0203727
Urate	Gout	Absolute effect size	5	Weighted mode	Group-specific	6	77.2315	1.61903	1.06879	0.190247		IGF1	Height	Absolute effect size	Weighted mode	80.7363	0.764666	1.38791e-09
Urate	Gout	Absolute effect size	5	Weighted median	Group-specific	6	77.2315	1.32607	0.819969	0.105832		IGF1	Height	Absolute effect size	Weighted median	66.3831	0.713783	3.63272e-07
Urate	Gout	Absolute effect size	6	Inverse variance weighted	Group-specific	7	74.4769	2.13721	0.665358	0.00131762		IGF1	Height	Normalized effect size	Inverse variance weighted	34.9748	0.456752	0.0140647
Urate	Gout	Absolute effect size	6	Weighted mode	Group-specific	7	74.4769	1.20937	1.02381	0.282199		IGF1	Height	Normalized effect size	Weighted mode	37.6683	0.495597	0.00653856
Urate	Gout	Absolute effect size	6	Weighted median	Group-specific	7	74.4769	1.44539	0.794739	0.0689574		IGF1	Height	Normalized effect size	Weighted median	72.5888	0.738252	3.39687e-08
Urate	Gout	Absolute effect size	7	Inverse variance weighted	Group-specific	6	61.8164	1.91888	0.729878	0.00856271		IGF1	Height	Significance	Inverse variance weighted	31.1684	0.390409	0.0386871
Urate	Gout	Absolute effect size	7	Weighted mode	Group-specific	6	61.8164	0.81804	1.31023	0.559777		IGF1	Height	Significance	Weighted mode	31.9391	0.405117	0.0317521
Urate	Gout	Absolute effect size	7	Weighted median	Group-specific	6	61.8164	1.22648	0.943366	0.193564		IGF1	Height	Significance	Weighted median	67.3005	0.717684	2.56948e-07
Urate	Gout	Absolute effect size	8	Inverse variance weighted	Group-specific	6	65.1875	2.29096	0.682606	0.000790235		IGF1	Height	Normalized significance	Inverse variance weighted	34.9748	0.456752	0.0140647
Urate	Gout	Absolute effect size	8	Weighted mode	Group-specific	6	65.1875	3.0271	1.13768	0.0448429		IGF1	Height	Normalized significance	Weighted mode	36.8598	0.484533	0.00826154
Urate	Gout	Absolute effect size	8	Weighted median	Group-specific	6	65.1875	2.75301	0.839174	0.00103581		IGF1	Height	Normalized significance	Weighted median	72.7404	0.738797	3.20338e-08
Urate	Gout	Absolute effect size	9	Inverse variance weighted	Group-specific	6	56.1605	1.11609	0.735237	0.129014		LDL	CAD	Absolute effect size	Inverse variance weighted	51.6597	0.632209	7.43815e-05
Urate	Gout	Absolute effect size	9	Weighted mode	Group-specific	6	56.1605	0.577714	1.30551	0.6766		LDL	CAD	Absolute effect size	Weighted mode	73.3172	0.740852	2.56188e-08
Urate	Gout	Absolute effect size	9	Weighted median	Group-specific	6	56.1605	0.869203	0.924699	0.347225		LDL	CAD	Absolute effect size	Weighted median	70.8984	0.732011	6.51752e-08
Urate	Gout	Absolute effect size	10	Inverse variance weighted	Group-specific	6	43.2515	1.14716	1.08007	0.288183		LDL	CAD	Normalized effect size	Inverse variance weighted	21.5653	0.118954	0.306423
Urate	Gout	Absolute effect size	10	Weighted mode	Group-specific	6	43.2515	1.55214	1.52337	0.354998		LDL	CAD	Normalized effect size	Weighted mode	94.8453	0.799674	4.54327e-12
Urate	Gout	Absolute effect size	10	Weighted median	Group-specific	6	43.2515	1.37248	1.1165	0.218971		LDL	CAD	Normalized effect size	Weighted median	71.1674	0.733024	5.87719e-08
Urate	Gout	Absolute effect size	11	Inverse variance weighted	Group-specific	7	47.0033	1.33329	0.757549	0.078407		LDL	CAD	Significance	Inverse variance weighted	21.5653	0.118954	0.306423
Urate	Gout	Absolute effect size	11	Weighted mode	Group-specific	7	47.0033	2.11539	1.49071	0.205683		LDL	CAD	Significance	Weighted mode	90.4436	0.789924	2.76777e-11
Urate	Gout	Absolute effect size	11	Weighted median	Group-specific	7	47.0033	1.90222	1.03612	0.0663717		LDL	CAD	Significance	Weighted median	71.5949	0.734618	4.9855e-08
Urate	Gout	Absolute effect size	12	Inverse variance weighted	Group-specific	6	42.3577	1.64425	0.858438	0.0554414		LDL	CAD	Normalized significance	Inverse variance weighted	21.5653	0.118954	0.306423
Urate	Gout	Absolute effect size	12	Weighted mode	Group-specific	6	42.3577	2.41717	1.62895	0.197956		LDL	CAD	Normalized significance	Weighted mode	90.8569	0.79088	2.3376e-11
Urate	Gout	Absolute effect size	12	Weighted median	Group-specific	6	42.3577	1.71899	1.12254	0.125684		LDL	CAD	Normalized significance	Weighted median	70.8892	0.731976	6.54055e-08
Urate	Gout	Absolute effect size	13	Inverse variance weighted	Group-specific	6	40.2618	1.98221	1.53209	0.195737		BMI	CAD	Absolute effect size	Inverse variance weighted	23.0494	0.175684	0.235172
Urate	Gout	Absolute effect size	13	Weighted mode	Group-specific	6	40.2618	-0.514719	1.48641	0.743225		BMI	CAD	Absolute effect size	Weighted mode	17.9032	0	0.528914
Urate	Gout	Absolute effect size	13	Weighted median	Group-specific	6	40.2618	0.126467	1.2681	0.920559		BMI	CAD	Absolute effect size	Weighted median	22.6098	0.159658	0.254964
Urate	Gout	Absolute effect size	14	Inverse variance weighted	Group-specific	6	42.1993	0.460359	0.944881	0.626107		BMI	CAD	Normalized effect size	Inverse variance weighted	35.8052	0.469351	0.011152
Urate	Gout	Absolute effect size	14	Weighted mode	Group-specific	6	42.1993	0.429712	1.52438	0.789321		BMI	CAD	Normalized effect size	Weighted mode	31.204	0.391104	0.038339
Urate	Gout	Absolute effect size	14	Weighted median	Group-specific	6	42.1993	0.419583	1.0626	0.692943		BMI	CAD	Normalized effect size	Weighted median	43.6599	0.564818	0.00105226
Urate	Gout	Absolute effect size	15	Inverse variance weighted	Group-specific	6	44.6764	0.0603772	0.241322	0.802437		BMI	CAD	Significance	Inverse variance weighted	35.8052	0.469351	0.011152
Urate	Gout	Absolute effect size	15	Weighted mode	Group-specific	6	44.6764	-0.0137016	0.176189	0.94103		BMI	CAD	Significance	Weighted mode	30.223	0.371339	0.0490284
Urate	Gout	Absolute effect size	15	Weighted median	Group-specific	6	44.6764	0.0214738	0.173005	0.901219		BMI	CAD	Significance	Weighted median	42.4858	0.552792	0.00152328
Urate	Gout	Absolute effect size	16	Inverse variance weighted	Group-specific	7	40.3213	-1.04276	0.80909	0.197463		BMI	CAD	Normalized significance	Inverse variance weighted	35.8052	0.469351	0.011152
Urate	Gout	Absolute effect size	16	Weighted mode	Group-specific	7	40.3213	0.155454	1.73936	0.931693		BMI	CAD	Normalized significance	Weighted mode	30.4902	0.376849	0.0458818
Urate	Gout	Absolute effect size	16	Weighted median	Group-specific	7	40.3213	-0.318987	1.07675	0.767039		BMI	CAD	Normalized significance	Weighted median	44.2536	0.570656	0.000870962
Urate	Gout	Absolute effect size	17	Inverse variance weighted	Group-specific	6	38.5927	0.571291	1.22516	0.641001		Alcohol	CAD	Absolute effect size	Inverse variance weighted	4.72712	0.153819	0.316459
Urate	Gout	Absolute effect size	17	Weighted mode	Group-specific	6	38.5927	0.175722	2.08063	0.935971		Alcohol	CAD	Absolute effect size	Weighted mode	2.77244	0	0.5966
Urate	Gout	Absolute effect size	17	Weighted median	Group-specific	6	38.5927	0.324704	1.30953	0.80417		Alcohol	CAD	Absolute effect size	Weighted median	8.58326	0.533976	0.0724033
Urate	Gout	Absolute effect size	18	Inverse variance weighted	Group-specific	6	35.9392	0.724231	0.949466	0.445596		Alcohol	CAD	Normalized effect size	Inverse variance weighted	4.52378	0.115784	0.339737
Urate	Gout	Absolute effect size	18	Weighted mode	Group-specific	6	35.9392	-0.0820011	1.71056	0.963621		Alcohol	CAD	Normalized effect size	Weighted mode	4.11358	0.0276106	0.390853
Urate	Gout	Absolute effect size	18	Weighted median	Group-specific	6	35.9392	-0.0173853	1.18046	0.98825		Alcohol	CAD	Normalized effect size	Weighted median	10.6197	0.623342	0.0311871
Urate	Gout	Absolute effect size	19	Inverse variance weighted	Group-specific	6	34.6607	0.282746	0.946376	0.765118		Alcohol	CAD	Significance	Inverse variance weighted	4.52378	0.115784	0.339737
Urate	Gout	Absolute effect size	19	Weighted mode	Group-specific	6	34.6607	1.79662	1.99755	0.409656		Alcohol	CAD	Significance	Weighted mode	4.20163	0.0479877	0.379406
Urate	Gout	Absolute effect size	19	Weighted median	Group-specific	6	34.6607	0.747411	1.17212	0.523696		Alcohol	CAD	Significance	Weighted median	10.0087	0.600349	0.0402809
Urate	Gout	Absolute effect size	20	Inverse variance weighted	Group-specific	7	32.1009	2.38448	0.943882	0.0115289		Alcohol	CAD	Normalized significance	Inverse variance weighted	4.52378	0.115784	0.339737
Urate	Gout	Absolute effect size	20	Weighted mode	Group-specific	7	32.1009	3.35771	1.65065	0.0881531		Alcohol	CAD	Normalized significance	Weighted mode	4.23121	0.0546445	0.375618
Urate	Gout	Absolute effect size	20	Weighted median	Group-specific	7	32.1009	2.97856	1.29069	0.0210139		Alcohol	CAD	Normalized significance	Weighted median	10.4034	0.615511	0.0341537
Urate	Gout	Absolute effect size	1	Inverse variance weighted	Cumulative	7	438.936	1.76148	0.254714	4.66187e-12		HDL	CAD	Absolute effect size	Inverse variance weighted	39.659	0.520916	0.0036266
Urate	Gout	Absolute effect size	1	Weighted mode	Cumulative	7	438.936	1.8067	0.394497	0.00377148		HDL	CAD	Absolute effect size	Weighted mode	64.2477	0.70427	8.0863e-07
Urate	Gout	Absolute effect size	1	Weighted median	Cumulative	7	438.936	1.75472	0.330617	1.11199e-07		HDL	CAD	Absolute effect size	Weighted median	70.0839	0.728896	8.90755e-08
Urate	Gout	Absolute effect size	2	Inverse variance weighted	Cumulative	13	309.121	1.7386	0.223661	7.64179e-15		HDL	CAD	Normalized effect size	Inverse variance weighted	27.3235	0.304628	0.0973405
Urate	Gout	Absolute effect size	2	Weighted mode	Cumulative	13	309.121	1.82364	0.339838	0.000169095		HDL	CAD	Normalized effect size	Weighted mode	50.2685	0.62203	0.00011965
Urate	Gout	Absolute effect size	2	Weighted median	Cumulative	13	309.121	1.75438	0.301398	5.8558e-09		HDL	CAD	Normalized effect size	Weighted median	70.8106	0.731679	6.74094e-08
Urate	Gout	Absolute effect size	3	Inverse variance weighted	Cumulative	19	249.387	1.78239	0.227137	4.25442e-15		HDL	CAD	Significance	Inverse variance weighted	27.3235	0.304628	0.0973405
Urate	Gout	Absolute effect size	3	Weighted mode	Cumulative	19	249.387	1.81005	0.330691	3.3708e-05		HDL	CAD	Significance	Weighted mode	50.9466	0.627061	9.49706e-05
Urate	Gout	Absolute effect size	3	Weighted median	Cumulative	19	249.387	1.75461	0.289217	1.30514e-09		HDL	CAD	Significance	Weighted median	68.6081	0.723065	1.56455e-07
Urate	Gout	Absolute effect size	4	Inverse variance weighted	Cumulative	25	219.899	1.86483	0.20106	1.77662e-20		HDL	CAD	Normalized significance	Inverse variance weighted	27.3235	0.304628	0.0973405
Urate	Gout	Absolute effect size	4	Weighted mode	Cumulative	25	219.899	1.84208	0.315638	5.10601e-06		HDL	CAD	Normalized significance	Weighted mode	51.3615	0.630073	8.23991e-05
Urate	Gout	Absolute effect size	4	Weighted median	Cumulative	25	219.899	1.7562	0.27566	1.87906e-10		HDL	CAD	Normalized significance	Weighted median	67.7255	0.719456	2.18757e-07
Urate	Gout	Absolute effect size	5	Inverse variance weighted	Cumulative	31	192.738	1.81555	0.182693	2.85435e-23		Vitamin D	CAD	Absolute effect size	Inverse variance weighted	36.1624	0.474592	0.0100811
Urate	Gout	Absolute effect size	5	Weighted mode	Cumulative	31	192.738	1.80927	0.320533	3.77898e-06		Vitamin D	CAD	Absolute effect size	Weighted mode	21.9249	0.133406	0.288009
Urate	Gout	Absolute effect size	5	Weighted median	Cumulative	31	192.738	1.75401	0.282521	5.35113e-10		Vitamin D	CAD	Absolute effect size	Weighted median	17.0524	0	0.586316
Urate	Gout	Absolute effect size	6	Inverse variance weighted	Cumulative	38	171.404	1.84252	0.174864	5.83815e-26		Vitamin D	CAD	Normalized effect size	Inverse variance weighted	38.4322	0.505623	0.00522658
Urate	Gout	Absolute effect size	6	Weighted mode	Cumulative	38	171.404	1.75236	0.321257	3.43843e-06		Vitamin D	CAD	Normalized effect size	Weighted mode	17.3393	0	0.566893
Urate	Gout	Absolute effect size	6	Weighted median	Cumulative	38	171.404	1.75296	0.276046	2.14992e-10		Vitamin D	CAD	Normalized effect size	Weighted median	31.5818	0.398387	0.0348146
Urate	Gout	Absolute effect size	7	Inverse variance weighted	Cumulative	44	156.762	1.84667	0.170052	1.79788e-27		Vitamin D	CAD	Significance	Inverse variance weighted	38.4322	0.505623	0.00522658
Urate	Gout	Absolute effect size	7	Weighted mode	Cumulative	44	156.762	1.7547	0.303634	7.6587e-07		Vitamin D	CAD	Significance	Weighted mode	17.0328	0	0.587646
Urate	Gout	Absolute effect size	7	Weighted median	Cumulative	44	156.762	1.75268	0.262319	2.36545e-11		Vitamin D	CAD	Significance	Weighted median	32.2766	0.411339	0.0290843
Urate	Gout	Absolute effect size	8	Inverse variance weighted	Cumulative	50	146.07	1.87263	0.165008	7.52635e-30		Vitamin D	CAD	Normalized significance	Inverse variance weighted	38.4322	0.505623	0.00522658
Urate	Gout	Absolute effect size	8	Weighted mode	Cumulative	50	146.07	1.75761	0.298705	3.52884e-07		Vitamin D	CAD	Normalized significance	Weighted mode	16.1191	0	0.649314
Urate	Gout	Absolute effect size	8	Weighted median	Cumulative	50	146.07	1.75322	0.255654	6.99332e-12		Vitamin D	CAD	Normalized significance	Weighted median	31.6188	0.399092	0.0344853
Urate	Gout	Absolute effect size	9	Inverse variance weighted	Cumulative	56	136.679	1.83635	0.161003	3.91697e-30		Height	Cognitive performance	Absolute effect size	Inverse variance weighted	128.907	0.232007	0.0233523
Urate	Gout	Absolute effect size	9	Weighted mode	Cumulative	56	136.679	1.73059	0.322966	1.70517e-06		Height	Cognitive performance	Absolute effect size	Weighted mode	134.829	0.265735	0.00971439
Urate	Gout	Absolute effect size	9	Weighted median	Cumulative	56	136.679	1.75193	0.263775	3.09976e-11		Height	Cognitive performance	Absolute effect size	Weighted median	140.864	0.297196	0.00365844
Urate	Gout	Absolute effect size	10	Inverse variance weighted	Cumulative	62	127.813	1.81307	0.158261	2.18817e-30		Height	Cognitive performance	Normalized effect size	Inverse variance weighted	110.195	0.101592	0.207707
Urate	Gout	Absolute effect size	10	Weighted mode	Cumulative	62	127.813	1.72682	0.295517	2.13904e-07		Height	Cognitive performance	Normalized effect size	Weighted mode	75.2169	0	0.964067
Urate	Gout	Absolute effect size	10	Weighted median	Cumulative	62	127.813	1.75151	0.243227	5.97114e-13		Height	Cognitive performance	Normalized effect size	Weighted median	112.749	0.121944	0.163027
Urate	Gout	Absolute effect size	11	Inverse variance weighted	Cumulative	69	119.822	1.79301	0.154916	5.57855e-31		Height	Cognitive performance	Significance	Inverse variance weighted	110.195	0.101592	0.207707
Urate	Gout	Absolute effect size	11	Weighted mode	Cumulative	69	119.822	1.75282	0.294316	1.01656e-07		Height	Cognitive performance	Significance	Weighted mode	75.1296	0	0.964652
Urate	Gout	Absolute effect size	11	Weighted median	Cumulative	69	119.822	1.75241	0.244648	7.89344e-13		Height	Cognitive performance	Significance	Weighted median	110.243	0.101987	0.206791
Urate	Gout	Absolute effect size	12	Inverse variance weighted	Cumulative	75	113.779	1.78832	0.152454	8.92148e-32		Height	Cognitive performance	Normalized significance	Inverse variance weighted	110.195	0.101592	0.207707
Urate	Gout	Absolute effect size	12	Weighted mode	Cumulative	75	113.779	1.72858	0.308599	3.43994e-07		Height	Cognitive performance	Normalized significance	Weighted mode	74.5508	0	0.96835
Urate	Gout	Absolute effect size	12	Weighted median	Cumulative	75	113.779	1.75219	0.248749	1.86784e-12		Height	Cognitive performance	Normalized significance	Weighted median	110.902	0.10732	0.194598
Urate	Gout	Absolute effect size	13	Inverse variance weighted	Cumulative	81	108.473	1.79368	0.150331	8.10271e-33
Urate	Gout	Absolute effect size	13	Weighted mode	Cumulative	81	108.473	1.74878	0.287472	3.83174e-08
Urate	Gout	Absolute effect size	13	Weighted median	Cumulative	81	108.473	1.75208	0.252192	3.72096e-12
Urate	Gout	Absolute effect size	14	Inverse variance weighted	Cumulative	87	104.042	1.75495	0.148911	4.65345e-32
Urate	Gout	Absolute effect size	14	Weighted mode	Cumulative	87	104.042	1.74766	0.280229	1.61623e-08
Urate	Gout	Absolute effect size	14	Weighted median	Cumulative	87	104.042	1.75088	0.244574	8.13332e-13
Urate	Gout	Absolute effect size	15	Inverse variance weighted	Cumulative	93	100.355	0.99802	0.143519	3.55224e-12
Urate	Gout	Absolute effect size	15	Weighted mode	Cumulative	93	100.355	0.0290406	0.180829	0.872763
Urate	Gout	Absolute effect size	15	Weighted median	Cumulative	93	100.355	0.705954	0.183356	0.000118025
Urate	Gout	Absolute effect size	16	Inverse variance weighted	Cumulative	100	96.2974	0.960858	0.142097	1.36095e-11
Urate	Gout	Absolute effect size	16	Weighted mode	Cumulative	100	96.2974	0.070436	0.187722	0.708303
Urate	Gout	Absolute effect size	16	Weighted median	Cumulative	100	96.2974	0.501317	0.178853	0.00506371
Urate	Gout	Absolute effect size	17	Inverse variance weighted	Cumulative	106	93.1464	0.956004	0.140388	9.77957e-12
Urate	Gout	Absolute effect size	17	Weighted mode	Cumulative	106	93.1464	0.0648004	0.186946	0.729565
Urate	Gout	Absolute effect size	17	Weighted median	Cumulative	106	93.1464	0.504062	0.169038	0.00286418
Urate	Gout	Absolute effect size	18	Inverse variance weighted	Cumulative	112	90.1858	0.952916	0.137632	4.40114e-12
Urate	Gout	Absolute effect size	18	Weighted mode	Cumulative	112	90.1858	0.0808553	0.184975	0.662877
Urate	Gout	Absolute effect size	18	Weighted median	Cumulative	112	90.1858	0.491989	0.165834	0.00300951
Urate	Gout	Absolute effect size	19	Inverse variance weighted	Cumulative	118	87.46	0.944337	0.135174	2.82672e-12
Urate	Gout	Absolute effect size	19	Weighted mode	Cumulative	118	87.46	0.0798998	0.177702	0.653811
Urate	Gout	Absolute effect size	19	Weighted median	Cumulative	118	87.46	0.490963	0.178965	0.00608166
Urate	Gout	Absolute effect size	20	Inverse variance weighted	Cumulative	125	84.4613	0.964093	0.133498	5.13111e-13
Urate	Gout	Absolute effect size	20	Weighted mode	Cumulative	125	84.4613	0.0939659	0.185304	0.612992
Urate	Gout	Absolute effect size	20	Weighted median	Cumulative	125	84.4613	0.572878	0.171295	0.000824616
Urate	Gout	Normalized effect size	1	Inverse variance weighted	Group-specific	7	485.575	1.77158	0.241816	2.36838e-13
Urate	Gout	Normalized effect size	1	Weighted mode	Group-specific	7	485.575	1.77501	0.414962	0.00521979
Urate	Gout	Normalized effect size	1	Weighted median	Group-specific	7	485.575	1.75332	0.322556	5.45852e-08
Urate	Gout	Normalized effect size	2	Inverse variance weighted	Group-specific	6	189.75	1.95915	0.409151	1.68165e-06
Urate	Gout	Normalized effect size	2	Weighted mode	Group-specific	6	189.75	1.77848	0.735237	0.0601978
Urate	Gout	Normalized effect size	2	Weighted median	Group-specific	6	189.75	1.87229	0.504983	0.000209199
Urate	Gout	Normalized effect size	3	Inverse variance weighted	Group-specific	6	127.313	2.14495	0.501341	1.8822e-05
Urate	Gout	Normalized effect size	3	Weighted mode	Group-specific	6	127.313	2.10884	0.904611	0.06711
Urate	Gout	Normalized effect size	3	Weighted median	Group-specific	6	127.313	2.13757	0.647558	0.000963517
Urate	Gout	Normalized effect size	4	Inverse variance weighted	Group-specific	6	89.0278	2.30913	0.595227	0.000104707
Urate	Gout	Normalized effect size	4	Weighted mode	Group-specific	6	89.0278	1.70525	0.984886	0.143928
Urate	Gout	Normalized effect size	4	Weighted median	Group-specific	6	89.0278	1.81404	0.75864	0.0167946
Urate	Gout	Normalized effect size	5	Inverse variance weighted	Group-specific	6	75.2646	1.52906	0.655468	0.0196601
Urate	Gout	Normalized effect size	5	Weighted mode	Group-specific	6	75.2646	0.950234	1.07203	0.416001
Urate	Gout	Normalized effect size	5	Weighted median	Group-specific	6	75.2646	1.16824	0.793235	0.140819
Urate	Gout	Normalized effect size	6	Inverse variance weighted	Group-specific	7	62.8137	1.65853	0.930688	0.0747413
Urate	Gout	Normalized effect size	6	Weighted mode	Group-specific	7	62.8137	2.6909	1.88182	0.202673
Urate	Gout	Normalized effect size	6	Weighted median	Group-specific	7	62.8137	1.82666	1.0045	0.0689926
Urate	Gout	Normalized effect size	7	Inverse variance weighted	Group-specific	6	56.8546	1.92363	0.753589	0.0106917
Urate	Gout	Normalized effect size	7	Weighted mode	Group-specific	6	56.8546	2.97665	1.39698	0.0863191
Urate	Gout	Normalized effect size	7	Weighted median	Group-specific	6	56.8546	2.19766	0.929328	0.0180404
Urate	Gout	Normalized effect size	8	Inverse variance weighted	Group-specific	6	52.698	1.50675	0.751063	0.0448394
Urate	Gout	Normalized effect size	8	Weighted mode	Group-specific	6	52.698	1.40686	1.26457	0.316521
Urate	Gout	Normalized effect size	8	Weighted median	Group-specific	6	52.698	1.42306	0.854056	0.0956668
Urate	Gout	Normalized effect size	9	Inverse variance weighted	Group-specific	6	49.5139	1.06541	0.794318	0.179828
Urate	Gout	Normalized effect size	9	Weighted mode	Group-specific	6	49.5139	1.94394	1.53504	0.261166
Urate	Gout	Normalized effect size	9	Weighted median	Group-specific	6	49.5139	1.23766	0.95737	0.19609
Urate	Gout	Normalized effect size	10	Inverse variance weighted	Group-specific	6	47.6099	1.59795	0.829667	0.0541022
Urate	Gout	Normalized effect size	10	Weighted mode	Group-specific	6	47.6099	1.6779	1.7291	0.37642
Urate	Gout	Normalized effect size	10	Weighted median	Group-specific	6	47.6099	1.68633	0.999562	0.0915908
Urate	Gout	Normalized effect size	11	Inverse variance weighted	Group-specific	7	43.5871	0.0206067	0.164472	0.900294
Urate	Gout	Normalized effect size	11	Weighted mode	Group-specific	7	43.5871	-0.0169901	0.168917	0.923158
Urate	Gout	Normalized effect size	11	Weighted median	Group-specific	7	43.5871	-0.0165908	0.16299	0.918923
Urate	Gout	Normalized effect size	12	Inverse variance weighted	Group-specific	6	41.5931	-0.698896	1.25451	0.577455
Urate	Gout	Normalized effect size	12	Weighted mode	Group-specific	6	41.5931	-1.63437	2.02344	0.455944
Urate	Gout	Normalized effect size	12	Weighted median	Group-specific	6	41.5931	-0.921501	1.26488	0.46629
Urate	Gout	Normalized effect size	13	Inverse variance weighted	Group-specific	6	40.3275	0.715723	1.43805	0.618692
Urate	Gout	Normalized effect size	13	Weighted mode	Group-specific	6	40.3275	0.310893	1.93555	0.878678
Urate	Gout	Normalized effect size	13	Weighted median	Group-specific	6	40.3275	0.61486	1.30316	0.637054
Urate	Gout	Normalized effect size	14	Inverse variance weighted	Group-specific	6	39.5771	2.77838	1.44366	0.0542874
Urate	Gout	Normalized effect size	14	Weighted mode	Group-specific	6	39.5771	0.634559	1.80116	0.738973
Urate	Gout	Normalized effect size	14	Weighted median	Group-specific	6	39.5771	1.42954	1.33322	0.283611
Urate	Gout	Normalized effect size	15	Inverse variance weighted	Group-specific	6	38.0395	2.14288	1.04505	0.0403152
Urate	Gout	Normalized effect size	15	Weighted mode	Group-specific	6	38.0395	1.2344	1.84652	0.533431
Urate	Gout	Normalized effect size	15	Weighted median	Group-specific	6	38.0395	1.51872	1.19839	0.205048
Urate	Gout	Normalized effect size	16	Inverse variance weighted	Group-specific	7	36.0938	-0.0496611	0.88127	0.955062
Urate	Gout	Normalized effect size	16	Weighted mode	Group-specific	7	36.0938	-0.276493	1.82121	0.884307
Urate	Gout	Normalized effect size	16	Weighted median	Group-specific	7	36.0938	-0.48058	1.22457	0.694727
Urate	Gout	Normalized effect size	17	Inverse variance weighted	Group-specific	6	34.8255	-0.0899681	0.950586	0.924597
Urate	Gout	Normalized effect size	17	Weighted mode	Group-specific	6	34.8255	-0.87077	1.73598	0.637249
Urate	Gout	Normalized effect size	17	Weighted median	Group-specific	6	34.8255	-0.314052	1.1731	0.788921
Urate	Gout	Normalized effect size	18	Inverse variance weighted	Group-specific	6	33.8941	1.47983	1.39773	0.289719
Urate	Gout	Normalized effect size	18	Weighted mode	Group-specific	6	33.8941	1.39875	2.51155	0.601584
Urate	Gout	Normalized effect size	18	Weighted median	Group-specific	6	33.8941	1.38224	1.43487	0.335389
Urate	Gout	Normalized effect size	19	Inverse variance weighted	Group-specific	6	32.5025	1.97097	0.992039	0.0469457
Urate	Gout	Normalized effect size	19	Weighted mode	Group-specific	6	32.5025	3.0709	1.74411	0.138593
Urate	Gout	Normalized effect size	19	Weighted median	Group-specific	6	32.5025	1.9634	1.18405	0.0972747
Urate	Gout	Normalized effect size	20	Inverse variance weighted	Group-specific	7	30.6596	0.609034	1.09283	0.577322
Urate	Gout	Normalized effect size	20	Weighted mode	Group-specific	7	30.6596	2.62004	2.28815	0.295801
Urate	Gout	Normalized effect size	20	Weighted median	Group-specific	7	30.6596	1.43932	1.3804	0.297097
Urate	Gout	Normalized effect size	1	Inverse variance weighted	Cumulative	7	485.575	1.77158	0.241816	2.36838e-13
Urate	Gout	Normalized effect size	1	Weighted mode	Cumulative	7	485.575	1.77501	0.416547	0.00531398
Urate	Gout	Normalized effect size	1	Weighted median	Cumulative	7	485.575	1.75332	0.320446	4.46257e-08
Urate	Gout	Normalized effect size	2	Inverse variance weighted	Cumulative	13	350.684	1.82014	0.208176	2.2642e-18
Urate	Gout	Normalized effect size	2	Weighted mode	Cumulative	13	350.684	1.75874	0.370671	0.000476378
Urate	Gout	Normalized effect size	2	Weighted median	Cumulative	13	350.684	1.7534	0.297812	3.91815e-09
Urate	Gout	Normalized effect size	3	Inverse variance weighted	Cumulative	19	281.157	1.86931	0.191772	1.88926e-22
Urate	Gout	Normalized effect size	3	Weighted mode	Cumulative	19	281.157	1.81643	0.369112	0.000110167
Urate	Gout	Normalized effect size	3	Weighted median	Cumulative	19	281.157	1.75543	0.269284	7.08417e-11
Urate	Gout	Normalized effect size	4	Inverse variance weighted	Cumulative	25	235.675	1.91067	0.182532	1.21701e-25
Urate	Gout	Normalized effect size	4	Weighted mode	Cumulative	25	235.675	1.79582	0.362573	4.68303e-05
Urate	Gout	Normalized effect size	4	Weighted median	Cumulative	25	235.675	1.75511	0.272943	1.27351e-10
Urate	Gout	Normalized effect size	5	Inverse variance weighted	Cumulative	31	205.1	1.88321	0.175841	9.16566e-27
Urate	Gout	Normalized effect size	5	Weighted mode	Cumulative	31	205.1	1.78398	0.326849	6.39033e-06
Urate	Gout	Normalized effect size	5	Weighted median	Cumulative	31	205.1	1.75399	0.258038	1.06504e-11
Urate	Gout	Normalized effect size	6	Inverse variance weighted	Cumulative	38	179.294	1.86884	0.170126	4.51101e-28
Urate	Gout	Normalized effect size	6	Weighted mode	Cumulative	38	179.294	1.80077	0.335785	4.5768e-06
Urate	Gout	Normalized effect size	6	Weighted median	Cumulative	38	179.294	1.75425	0.265452	3.88181e-11
Urate	Gout	Normalized effect size	7	Inverse variance weighted	Cumulative	44	162.888	1.8715	0.16595	1.69524e-29
Urate	Gout	Normalized effect size	7	Weighted mode	Cumulative	44	162.888	1.80226	0.319776	1.23433e-06
Urate	Gout	Normalized effect size	7	Weighted median	Cumulative	44	162.888	1.75432	0.264112	3.08782e-11
Urate	Gout	Normalized effect size	8	Inverse variance weighted	Cumulative	50	149.914	1.85452	0.162042	2.4993e-30
Urate	Gout	Normalized effect size	8	Weighted mode	Cumulative	50	149.914	1.77905	0.329135	1.90167e-06
Urate	Gout	Normalized effect size	8	Weighted median	Cumulative	50	149.914	1.75352	0.248137	1.58597e-12
Urate	Gout	Normalized effect size	9	Inverse variance weighted	Cumulative	56	139.376	1.82299	0.158772	1.6275e-30
Urate	Gout	Normalized effect size	9	Weighted mode	Cumulative	56	139.376	1.80151	0.298987	1.46379e-07
Urate	Gout	Normalized effect size	9	Weighted median	Cumulative	56	139.376	1.75348	0.259102	1.3101e-11
Urate	Gout	Normalized effect size	10	Inverse variance weighted	Cumulative	62	130.693	1.81504	0.155942	2.60369e-31
Urate	Gout	Normalized effect size	10	Weighted mode	Cumulative	62	130.693	1.8007	0.320368	5.01787e-07
Urate	Gout	Normalized effect size	10	Weighted median	Cumulative	62	130.693	1.75347	0.254403	5.48231e-12
Urate	Gout	Normalized effect size	11	Inverse variance weighted	Cumulative	69	122.052	0.965561	0.145796	3.52697e-11
Urate	Gout	Normalized effect size	11	Weighted mode	Cumulative	69	122.052	0.046477	0.181559	0.798733
Urate	Gout	Normalized effect size	11	Weighted median	Cumulative	69	122.052	0.47767	0.18372	0.00932264
Urate	Gout	Normalized effect size	12	Inverse variance weighted	Cumulative	75	115.769	0.940409	0.146294	1.291e-10
Urate	Gout	Normalized effect size	12	Weighted mode	Cumulative	75	115.769	0.0372432	0.181952	0.838379
Urate	Gout	Normalized effect size	12	Weighted median	Cumulative	75	115.769	0.456168	0.177829	0.0103113
Urate	Gout	Normalized effect size	13	Inverse variance weighted	Cumulative	81	110.323	0.937063	0.146409	1.55067e-10
Urate	Gout	Normalized effect size	13	Weighted mode	Cumulative	81	110.323	0.0427207	0.181423	0.814441
Urate	Gout	Normalized effect size	13	Weighted median	Cumulative	81	110.323	0.470888	0.177213	0.0078795
Urate	Gout	Normalized effect size	14	Inverse variance weighted	Cumulative	87	105.578	0.964094	0.148312	8.0086e-11
Urate	Gout	Normalized effect size	14	Weighted mode	Cumulative	87	105.578	0.0563628	0.179352	0.754086
Urate	Gout	Normalized effect size	14	Weighted median	Cumulative	87	105.578	0.481613	0.179829	0.00740247
Urate	Gout	Normalized effect size	15	Inverse variance weighted	Cumulative	93	101.344	0.980313	0.145947	1.85641e-11
Urate	Gout	Normalized effect size	15	Weighted mode	Cumulative	93	101.344	0.0627697	0.186334	0.736985
Urate	Gout	Normalized effect size	15	Weighted median	Cumulative	93	101.344	0.49849	0.167371	0.00289797
Urate	Gout	Normalized effect size	16	Inverse variance weighted	Cumulative	100	96.9069	0.964546	0.142645	1.36247e-11
Urate	Gout	Normalized effect size	16	Weighted mode	Cumulative	100	96.9069	0.0592312	0.186816	0.751869
Urate	Gout	Normalized effect size	16	Weighted median	Cumulative	100	96.9069	0.492641	0.167296	0.00323235
Urate	Gout	Normalized effect size	17	Inverse variance weighted	Cumulative	106	93.4974	0.950852	0.139412	9.07507e-12
Urate	Gout	Normalized effect size	17	Weighted mode	Cumulative	106	93.4974	0.0737715	0.176073	0.676084
Urate	Gout	Normalized effect size	17	Weighted median	Cumulative	106	93.4974	0.484468	0.173139	0.00513978
Urate	Gout	Normalized effect size	18	Inverse variance weighted	Cumulative	112	90.4028	0.957072	0.138683	5.15855e-12
Urate	Gout	Normalized effect size	18	Weighted mode	Cumulative	112	90.4028	0.0600767	0.1877	0.749519
Urate	Gout	Normalized effect size	18	Weighted median	Cumulative	112	90.4028	0.492795	0.173301	0.0044609
Urate	Gout	Normalized effect size	19	Inverse variance weighted	Cumulative	118	87.5503	0.96888	0.135285	7.96529e-13
Urate	Gout	Normalized effect size	19	Weighted mode	Cumulative	118	87.5503	0.0914972	0.17671	0.605588
Urate	Gout	Normalized effect size	19	Weighted median	Cumulative	118	87.5503	0.5526	0.176839	0.00177882
Urate	Gout	Normalized effect size	20	Inverse variance weighted	Cumulative	125	84.4613	0.964093	0.133498	5.13111e-13
Urate	Gout	Normalized effect size	20	Weighted mode	Cumulative	125	84.4613	0.0939659	0.19172	0.624916
Urate	Gout	Normalized effect size	20	Weighted median	Cumulative	125	84.4613	0.572878	0.177208	0.00122584
Urate	Gout	Significance	1	Inverse variance weighted	Group-specific	7	485.575	1.77158	0.241816	2.36838e-13
Urate	Gout	Significance	1	Weighted mode	Group-specific	7	485.575	1.77501	0.390108	0.00389163
Urate	Gout	Significance	1	Weighted median	Group-specific	7	485.575	1.75332	0.328053	9.06109e-08
Urate	Gout	Significance	2	Inverse variance weighted	Group-specific	6	189.75	1.95915	0.409151	1.68165e-06
Urate	Gout	Significance	2	Weighted mode	Group-specific	6	189.75	1.77848	0.701854	0.0522764
Urate	Gout	Significance	2	Weighted median	Group-specific	6	189.75	1.87229	0.516041	0.000285419
Urate	Gout	Significance	3	Inverse variance weighted	Group-specific	6	127.313	2.14495	0.501341	1.8822e-05
Urate	Gout	Significance	3	Weighted mode	Group-specific	6	127.313	2.10884	0.937492	0.0743284
Urate	Gout	Significance	3	Weighted median	Group-specific	6	127.313	2.13757	0.617647	0.000538521
Urate	Gout	Significance	4	Inverse variance weighted	Group-specific	6	89.0278	2.30913	0.595227	0.000104707
Urate	Gout	Significance	4	Weighted mode	Group-specific	6	89.0278	1.70525	0.983926	0.143615
Urate	Gout	Significance	4	Weighted median	Group-specific	6	89.0278	1.81404	0.728256	0.0127406
Urate	Gout	Significance	5	Inverse variance weighted	Group-specific	6	75.2646	1.52906	0.655468	0.0196601
Urate	Gout	Significance	5	Weighted mode	Group-specific	6	75.2646	0.950234	1.09275	0.424299
Urate	Gout	Significance	5	Weighted median	Group-specific	6	75.2646	1.16824	0.794336	0.14137
Urate	Gout	Significance	6	Inverse variance weighted	Group-specific	7	62.8137	1.65853	0.930688	0.0747413
Urate	Gout	Significance	6	Weighted mode	Group-specific	7	62.8137	2.6909	1.81303	0.188288
Urate	Gout	Significance	6	Weighted median	Group-specific	7	62.8137	1.82666	0.984098	0.0634286
Urate	Gout	Significance	7	Inverse variance weighted	Group-specific	6	56.8546	1.92363	0.753589	0.0106917
Urate	Gout	Significance	7	Weighted mode	Group-specific	6	56.8546	2.97665	1.46967	0.0986898
Urate	Gout	Significance	7	Weighted median	Group-specific	6	56.8546	2.19766	0.920011	0.0169064
Urate	Gout	Significance	8	Inverse variance weighted	Group-specific	6	52.698	1.50675	0.751063	0.0448394
Urate	Gout	Significance	8	Weighted mode	Group-specific	6	52.698	1.40686	1.29503	0.326896
Urate	Gout	Significance	8	Weighted median	Group-specific	6	52.698	1.42306	0.882804	0.106968
Urate	Gout	Significance	9	Inverse variance weighted	Group-specific	6	49.5139	1.06541	0.794318	0.179828
Urate	Gout	Significance	9	Weighted mode	Group-specific	6	49.5139	1.94394	1.67666	0.298642
Urate	Gout	Significance	9	Weighted median	Group-specific	6	49.5139	1.23766	0.988194	0.210407
Urate	Gout	Significance	10	Inverse variance weighted	Group-specific	6	47.6099	1.59795	0.829667	0.0541022
Urate	Gout	Significance	10	Weighted mode	Group-specific	6	47.6099	1.6779	1.59557	0.341128
Urate	Gout	Significance	10	Weighted median	Group-specific	6	47.6099	1.68633	1.02892	0.101228
Urate	Gout	Significance	11	Inverse variance weighted	Group-specific	7	43.5871	0.0206067	0.164472	0.900294
Urate	Gout	Significance	11	Weighted mode	Group-specific	7	43.5871	-0.0169901	0.167909	0.922699
Urate	Gout	Significance	11	Weighted median	Group-specific	7	43.5871	-0.0165908	0.166417	0.920587
Urate	Gout	Significance	12	Inverse variance weighted	Group-specific	6	41.5931	-0.698896	1.25451	0.577455
Urate	Gout	Significance	12	Weighted mode	Group-specific	6	41.5931	-1.63437	2.00549	0.452157
Urate	Gout	Significance	12	Weighted median	Group-specific	6	41.5931	-0.921501	1.23328	0.454946
Urate	Gout	Significance	13	Inverse variance weighted	Group-specific	6	40.3275	0.715723	1.43805	0.618692
Urate	Gout	Significance	13	Weighted mode	Group-specific	6	40.3275	0.310893	1.88576	0.875509
Urate	Gout	Significance	13	Weighted median	Group-specific	6	40.3275	0.61486	1.28634	0.632656
Urate	Gout	Significance	14	Inverse variance weighted	Group-specific	6	39.5771	2.77838	1.44366	0.0542874
Urate	Gout	Significance	14	Weighted mode	Group-specific	6	39.5771	0.634559	1.76269	0.733558
Urate	Gout	Significance	14	Weighted median	Group-specific	6	39.5771	1.42954	1.31593	0.277333
Urate	Gout	Significance	15	Inverse variance weighted	Group-specific	6	38.0395	2.14288	1.04505	0.0403152
Urate	Gout	Significance	15	Weighted mode	Group-specific	6	38.0395	1.2344	1.85793	0.535846
Urate	Gout	Significance	15	Weighted median	Group-specific	6	38.0395	1.51872	1.31473	0.248026
Urate	Gout	Significance	16	Inverse variance weighted	Group-specific	7	36.0938	-0.0496611	0.88127	0.955062
Urate	Gout	Significance	16	Weighted mode	Group-specific	7	36.0938	-0.276493	1.85134	0.886173
Urate	Gout	Significance	16	Weighted median	Group-specific	7	36.0938	-0.48058	1.20998	0.691235
Urate	Gout	Significance	17	Inverse variance weighted	Group-specific	6	34.8255	-0.0899681	0.950586	0.924597
Urate	Gout	Significance	17	Weighted mode	Group-specific	6	34.8255	-0.87077	1.79169	0.647514
Urate	Gout	Significance	17	Weighted median	Group-specific	6	34.8255	-0.314052	1.11716	0.77862
Urate	Gout	Significance	18	Inverse variance weighted	Group-specific	6	33.8941	1.47983	1.39773	0.289719
Urate	Gout	Significance	18	Weighted mode	Group-specific	6	33.8941	1.39875	2.63858	0.61872
Urate	Gout	Significance	18	Weighted median	Group-specific	6	33.8941	1.38224	1.37623	0.315205
Urate	Gout	Significance	19	Inverse variance weighted	Group-specific	6	32.5025	1.97097	0.992039	0.0469457
Urate	Gout	Significance	19	Weighted mode	Group-specific	6	32.5025	3.0709	1.81975	0.152305
Urate	Gout	Significance	19	Weighted median	Group-specific	6	32.5025	1.9634	1.21647	0.106523
Urate	Gout	Significance	20	Inverse variance weighted	Group-specific	7	30.6596	0.609034	1.09283	0.577322
Urate	Gout	Significance	20	Weighted mode	Group-specific	7	30.6596	2.62004	2.48567	0.332441
Urate	Gout	Significance	20	Weighted median	Group-specific	7	30.6596	1.43932	1.30545	0.270224
Urate	Gout	Significance	1	Inverse variance weighted	Cumulative	7	485.575	1.77158	0.241816	2.36838e-13
Urate	Gout	Significance	1	Weighted mode	Cumulative	7	485.575	1.77501	0.413326	0.00512379
Urate	Gout	Significance	1	Weighted median	Cumulative	7	485.575	1.75332	0.331962	1.28002e-07
Urate	Gout	Significance	2	Inverse variance weighted	Cumulative	13	350.684	1.82014	0.208176	2.2642e-18
Urate	Gout	Significance	2	Weighted mode	Cumulative	13	350.684	1.75874	0.361133	0.000384935
Urate	Gout	Significance	2	Weighted median	Cumulative	13	350.684	1.7534	0.304612	8.60379e-09
Urate	Gout	Significance	3	Inverse variance weighted	Cumulative	19	281.157	1.86931	0.191772	1.88926e-22
Urate	Gout	Significance	3	Weighted mode	Cumulative	19	281.157	1.81643	0.353803	6.95281e-05
Urate	Gout	Significance	3	Weighted median	Cumulative	19	281.157	1.75543	0.280137	3.69718e-10
Urate	Gout	Significance	4	Inverse variance weighted	Cumulative	25	235.675	1.91067	0.182532	1.21701e-25
Urate	Gout	Significance	4	Weighted mode	Cumulative	25	235.675	1.79582	0.356162	3.73591e-05
Urate	Gout	Significance	4	Weighted median	Cumulative	25	235.675	1.75511	0.27045	8.6075e-11
Urate	Gout	Significance	5	Inverse variance weighted	Cumulative	31	205.1	1.88321	0.175841	9.16566e-27
Urate	Gout	Significance	5	Weighted mode	Cumulative	31	205.1	1.78398	0.329935	7.38012e-06
Urate	Gout	Significance	5	Weighted median	Cumulative	31	205.1	1.75399	0.267995	5.95464e-11
Urate	Gout	Significance	6	Inverse variance weighted	Cumulative	38	179.294	1.86884	0.170126	4.51101e-28
Urate	Gout	Significance	6	Weighted mode	Cumulative	38	179.294	1.80077	0.318286	1.82624e-06
Urate	Gout	Significance	6	Weighted median	Cumulative	38	179.294	1.75425	0.254792	5.77817e-12
Urate	Gout	Significance	7	Inverse variance weighted	Cumulative	44	162.888	1.8715	0.16595	1.69524e-29
Urate	Gout	Significance	7	Weighted mode	Cumulative	44	162.888	1.80226	0.303222	4.41509e-07
Urate	Gout	Significance	7	Weighted median	Cumulative	44	162.888	1.75432	0.265834	4.13135e-11
Urate	Gout	Significance	8	Inverse variance weighted	Cumulative	50	149.914	1.85452	0.162042	2.4993e-30
Urate	Gout	Significance	8	Weighted mode	Cumulative	50	149.914	1.77905	0.325818	1.56898e-06
Urate	Gout	Significance	8	Weighted median	Cumulative	50	149.914	1.75352	0.258	1.07113e-11
Urate	Gout	Significance	9	Inverse variance weighted	Cumulative	56	139.376	1.82299	0.158772	1.6275e-30
Urate	Gout	Significance	9	Weighted mode	Cumulative	56	139.376	1.80151	0.335538	1.64082e-06
Urate	Gout	Significance	9	Weighted median	Cumulative	56	139.376	1.75348	0.245557	9.27716e-13
Urate	Gout	Significance	10	Inverse variance weighted	Cumulative	62	130.693	1.81504	0.155942	2.60369e-31
Urate	Gout	Significance	10	Weighted mode	Cumulative	62	130.693	1.8007	0.308045	2.12105e-07
Urate	Gout	Significance	10	Weighted median	Cumulative	62	130.693	1.75347	0.254569	5.65767e-12
Urate	Gout	Significance	11	Inverse variance weighted	Cumulative	69	122.052	0.965561	0.145796	3.52697e-11
Urate	Gout	Significance	11	Weighted mode	Cumulative	69	122.052	0.046477	0.172358	0.788243
Urate	Gout	Significance	11	Weighted median	Cumulative	69	122.052	0.47767	0.188743	0.0113806
Urate	Gout	Significance	12	Inverse variance weighted	Cumulative	75	115.769	0.940409	0.146294	1.291e-10
Urate	Gout	Significance	12	Weighted mode	Cumulative	75	115.769	0.0372432	0.181191	0.837709
Urate	Gout	Significance	12	Weighted median	Cumulative	75	115.769	0.456168	0.175727	0.00943475
Urate	Gout	Significance	13	Inverse variance weighted	Cumulative	81	110.323	0.937063	0.146409	1.55067e-10
Urate	Gout	Significance	13	Weighted mode	Cumulative	81	110.323	0.0427207	0.176923	0.809812
Urate	Gout	Significance	13	Weighted median	Cumulative	81	110.323	0.470888	0.179212	0.00860035
Urate	Gout	Significance	14	Inverse variance weighted	Cumulative	87	105.578	0.964094	0.148312	8.0086e-11
Urate	Gout	Significance	14	Weighted mode	Cumulative	87	105.578	0.0563628	0.189284	0.766598
Urate	Gout	Significance	14	Weighted median	Cumulative	87	105.578	0.481613	0.17413	0.00567803
Urate	Gout	Significance	15	Inverse variance weighted	Cumulative	93	101.344	0.980313	0.145947	1.85641e-11
Urate	Gout	Significance	15	Weighted mode	Cumulative	93	101.344	0.0627697	0.181966	0.730917
Urate	Gout	Significance	15	Weighted median	Cumulative	93	101.344	0.49849	0.179917	0.00559426
Urate	Gout	Significance	16	Inverse variance weighted	Cumulative	100	96.9069	0.964546	0.142645	1.36247e-11
Urate	Gout	Significance	16	Weighted mode	Cumulative	100	96.9069	0.0592312	0.177552	0.739387
Urate	Gout	Significance	16	Weighted median	Cumulative	100	96.9069	0.492641	0.172092	0.00420103
Urate	Gout	Significance	17	Inverse variance weighted	Cumulative	106	93.4974	0.950852	0.139412	9.07507e-12
Urate	Gout	Significance	17	Weighted mode	Cumulative	106	93.4974	0.0737715	0.187976	0.69552
Urate	Gout	Significance	17	Weighted median	Cumulative	106	93.4974	0.484468	0.167329	0.00378787
Urate	Gout	Significance	18	Inverse variance weighted	Cumulative	112	90.4028	0.957072	0.138683	5.15855e-12
Urate	Gout	Significance	18	Weighted mode	Cumulative	112	90.4028	0.0600767	0.185123	0.746152
Urate	Gout	Significance	18	Weighted median	Cumulative	112	90.4028	0.492795	0.18229	0.00686434
Urate	Gout	Significance	19	Inverse variance weighted	Cumulative	118	87.5503	0.96888	0.135285	7.96529e-13
Urate	Gout	Significance	19	Weighted mode	Cumulative	118	87.5503	0.0914972	0.189381	0.629901
Urate	Gout	Significance	19	Weighted median	Cumulative	118	87.5503	0.5526	0.174064	0.00149995
Urate	Gout	Significance	20	Inverse variance weighted	Cumulative	125	84.4613	0.964093	0.133498	5.13111e-13
Urate	Gout	Significance	20	Weighted mode	Cumulative	125	84.4613	0.0939659	0.188045	0.618174
Urate	Gout	Significance	20	Weighted median	Cumulative	125	84.4613	0.572878	0.173068	0.000932498
Urate	Gout	Normalized significance	1	Inverse variance weighted	Group-specific	7	485.575	1.77158	0.241816	2.36838e-13
Urate	Gout	Normalized significance	1	Weighted mode	Group-specific	7	485.575	1.77501	0.440642	0.00689411
Urate	Gout	Normalized significance	1	Weighted median	Group-specific	7	485.575	1.75332	0.311986	1.91113e-08
Urate	Gout	Normalized significance	2	Inverse variance weighted	Group-specific	6	189.75	1.95915	0.409151	1.68165e-06
Urate	Gout	Normalized significance	2	Weighted mode	Group-specific	6	189.75	1.77848	0.703083	0.0525594
Urate	Gout	Normalized significance	2	Weighted median	Group-specific	6	189.75	1.87229	0.499772	0.000179467
Urate	Gout	Normalized significance	3	Inverse variance weighted	Group-specific	6	127.313	2.14495	0.501341	1.8822e-05
Urate	Gout	Normalized significance	3	Weighted mode	Group-specific	6	127.313	2.10884	0.949178	0.0769585
Urate	Gout	Normalized significance	3	Weighted median	Group-specific	6	127.313	2.13757	0.631824	0.000716543
Urate	Gout	Normalized significance	4	Inverse variance weighted	Group-specific	6	89.0278	2.30913	0.595227	0.000104707
Urate	Gout	Normalized significance	4	Weighted mode	Group-specific	6	89.0278	1.70525	0.957243	0.134949
Urate	Gout	Normalized significance	4	Weighted median	Group-specific	6	89.0278	1.81404	0.754786	0.0162441
Urate	Gout	Normalized significance	5	Inverse variance weighted	Group-specific	6	75.2646	1.52906	0.655468	0.0196601
Urate	Gout	Normalized significance	5	Weighted mode	Group-specific	6	75.2646	0.950234	1.15942	0.449744
Urate	Gout	Normalized significance	5	Weighted median	Group-specific	6	75.2646	1.16824	0.777026	0.132718
Urate	Gout	Normalized significance	6	Inverse variance weighted	Group-specific	7	62.8137	1.65853	0.930688	0.0747413
Urate	Gout	Normalized significance	6	Weighted mode	Group-specific	7	62.8137	2.6909	1.78986	0.183425
Urate	Gout	Normalized significance	6	Weighted median	Group-specific	7	62.8137	1.82666	1.02501	0.0747349
Urate	Gout	Normalized significance	7	Inverse variance weighted	Group-specific	6	56.8546	1.92363	0.753589	0.0106917
Urate	Gout	Normalized significance	7	Weighted mode	Group-specific	6	56.8546	2.97665	1.47669	0.0999097
Urate	Gout	Normalized significance	7	Weighted median	Group-specific	6	56.8546	2.19766	0.947736	0.0204028
Urate	Gout	Normalized significance	8	Inverse variance weighted	Group-specific	6	52.698	1.50675	0.751063	0.0448394
Urate	Gout	Normalized significance	8	Weighted mode	Group-specific	6	52.698	1.40686	1.25087	0.311786
Urate	Gout	Normalized significance	8	Weighted median	Group-specific	6	52.698	1.42306	0.857854	0.0971448
Urate	Gout	Normalized significance	9	Inverse variance weighted	Group-specific	6	49.5139	1.06541	0.794318	0.179828
Urate	Gout	Normalized significance	9	Weighted mode	Group-specific	6	49.5139	1.94394	1.59285	0.276718
Urate	Gout	Normalized significance	9	Weighted median	Group-specific	6	49.5139	1.23766	0.939173	0.187564
Urate	Gout	Normalized significance	10	Inverse variance weighted	Group-specific	6	47.6099	1.59795	0.829667	0.0541022
Urate	Gout	Normalized significance	10	Weighted mode	Group-specific	6	47.6099	1.6779	1.65277	0.356589
Urate	Gout	Normalized significance	10	Weighted median	Group-specific	6	47.6099	1.68633	1.05623	0.110367
Urate	Gout	Normalized significance	11	Inverse variance weighted	Group-specific	7	43.5871	0.0206067	0.164472	0.900294
Urate	Gout	Normalized significance	11	Weighted mode	Group-specific	7	43.5871	-0.0169901	0.162296	0.920037
Urate	Gout	Normalized significance	11	Weighted median	Group-specific	7	43.5871	-0.0165908	0.17014	0.922319
Urate	Gout	Normalized significance	12	Inverse variance weighted	Group-specific	6	41.5931	-0.698896	1.25451	0.577455
Urate	Gout	Normalized significance	12	Weighted mode	Group-specific	6	41.5931	-1.63437	2.03014	0.457348
Urate	Gout	Normalized significance	12	Weighted median	Group-specific	6	41.5931	-0.921501	1.28481	0.473232
Urate	Gout	Normalized significance	13	Inverse variance weighted	Group-specific	6	40.3275	0.715723	1.43805	0.618692
Urate	Gout	Normalized significance	13	Weighted mode	Group-specific	6	40.3275	0.310893	1.8201	0.87107
Urate	Gout	Normalized significance	13	Weighted median	Group-specific	6	40.3275	0.61486	1.29897	0.635968
Urate	Gout	Normalized significance	14	Inverse variance weighted	Group-specific	6	39.5771	2.77838	1.44366	0.0542874
Urate	Gout	Normalized significance	14	Weighted mode	Group-specific	6	39.5771	0.634559	1.80463	0.739451
Urate	Gout	Normalized significance	14	Weighted median	Group-specific	6	39.5771	1.42954	1.28368	0.265439
Urate	Gout	Normalized significance	15	Inverse variance weighted	Group-specific	6	38.0395	2.14288	1.04505	0.0403152
Urate	Gout	Normalized significance	15	Weighted mode	Group-specific	6	38.0395	1.2344	1.76865	0.516335
Urate	Gout	Normalized significance	15	Weighted median	Group-specific	6	38.0395	1.51872	1.28271	0.236413
Urate	Gout	Normalized significance	16	Inverse variance weighted	Group-specific	7	36.0938	-0.0496611	0.88127	0.955062
Urate	Gout	Normalized significance	16	Weighted mode	Group-specific	7	36.0938	-0.276493	1.6922	0.875574
Urate	Gout	Normalized significance	16	Weighted median	Group-specific	7	36.0938	-0.48058	1.18137	0.684155
Urate	Gout	Normalized significance	17	Inverse variance weighted	Group-specific	6	34.8255	-0.0899681	0.950586	0.924597
Urate	Gout	Normalized significance	17	Weighted mode	Group-specific	6	34.8255	-0.87077	1.74895	0.639689
Urate	Gout	Normalized significance	17	Weighted median	Group-specific	6	34.8255	-0.314052	1.15959	0.786522
Urate	Gout	Normalized significance	18	Inverse variance weighted	Group-specific	6	33.8941	1.47983	1.39773	0.289719
Urate	Gout	Normalized significance	18	Weighted mode	Group-specific	6	33.8941	1.39875	2.59949	0.613597
Urate	Gout	Normalized significance	18	Weighted median	Group-specific	6	33.8941	1.38224	1.36559	0.311447
Urate	Gout	Normalized significance	19	Inverse variance weighted	Group-specific	6	32.5025	1.97097	0.992039	0.0469457
Urate	Gout	Normalized significance	19	Weighted mode	Group-specific	6	32.5025	3.0709	1.74685	0.139087
Urate	Gout	Normalized significance	19	Weighted median	Group-specific	6	32.5025	1.9634	1.17406	0.0944625
Urate	Gout	Normalized significance	20	Inverse variance weighted	Group-specific	7	30.6596	0.609034	1.09283	0.577322
Urate	Gout	Normalized significance	20	Weighted mode	Group-specific	7	30.6596	2.62004	2.27039	0.292385
Urate	Gout	Normalized significance	20	Weighted median	Group-specific	7	30.6596	1.43932	1.37482	0.295142
Urate	Gout	Normalized significance	1	Inverse variance weighted	Cumulative	7	485.575	1.77158	0.241816	2.36838e-13
Urate	Gout	Normalized significance	1	Weighted mode	Cumulative	7	485.575	1.77501	0.407297	0.00478073
Urate	Gout	Normalized significance	1	Weighted median	Cumulative	7	485.575	1.75332	0.315775	2.81722e-08
Urate	Gout	Normalized significance	2	Inverse variance weighted	Cumulative	13	350.684	1.82014	0.208176	2.2642e-18
Urate	Gout	Normalized significance	2	Weighted mode	Cumulative	13	350.684	1.75874	0.385855	0.000656961
Urate	Gout	Normalized significance	2	Weighted median	Cumulative	13	350.684	1.7534	0.297205	3.64335e-09
Urate	Gout	Normalized significance	3	Inverse variance weighted	Cumulative	19	281.157	1.86931	0.191772	1.88926e-22
Urate	Gout	Normalized significance	3	Weighted mode	Cumulative	19	281.157	1.81643	0.349987	6.16517e-05
Urate	Gout	Normalized significance	3	Weighted median	Cumulative	19	281.157	1.75543	0.280638	3.97201e-10
Urate	Gout	Normalized significance	4	Inverse variance weighted	Cumulative	25	235.675	1.91067	0.182532	1.21701e-25
Urate	Gout	Normalized significance	4	Weighted mode	Cumulative	25	235.675	1.79582	0.353448	3.38715e-05
Urate	Gout	Normalized significance	4	Weighted median	Cumulative	25	235.675	1.75511	0.255098	5.97981e-12
Urate	Gout	Normalized significance	5	Inverse variance weighted	Cumulative	31	205.1	1.88321	0.175841	9.16566e-27
Urate	Gout	Normalized significance	5	Weighted mode	Cumulative	31	205.1	1.78398	0.34341	1.34348e-05
Urate	Gout	Normalized significance	5	Weighted median	Cumulative	31	205.1	1.75399	0.275677	1.98506e-10
Urate	Gout	Normalized significance	6	Inverse variance weighted	Cumulative	38	179.294	1.86884	0.170126	4.51101e-28
Urate	Gout	Normalized significance	6	Weighted mode	Cumulative	38	179.294	1.80077	0.306269	9.13748e-07
Urate	Gout	Normalized significance	6	Weighted median	Cumulative	38	179.294	1.75425	0.273393	1.39365e-10
Urate	Gout	Normalized significance	7	Inverse variance weighted	Cumulative	44	162.888	1.8715	0.16595	1.69524e-29
Urate	Gout	Normalized significance	7	Weighted mode	Cumulative	44	162.888	1.80226	0.320999	1.32597e-06
Urate	Gout	Normalized significance	7	Weighted median	Cumulative	44	162.888	1.75432	0.263492	2.77668e-11
Urate	Gout	Normalized significance	8	Inverse variance weighted	Cumulative	50	149.914	1.85452	0.162042	2.4993e-30
Urate	Gout	Normalized significance	8	Weighted mode	Cumulative	50	149.914	1.77905	0.325209	1.51387e-06
Urate	Gout	Normalized significance	8	Weighted median	Cumulative	50	149.914	1.75352	0.2659	4.26216e-11
Urate	Gout	Normalized significance	9	Inverse variance weighted	Cumulative	56	139.376	1.82299	0.158772	1.6275e-30
Urate	Gout	Normalized significance	9	Weighted mode	Cumulative	56	139.376	1.80151	0.309296	3.08437e-07
Urate	Gout	Normalized significance	9	Weighted median	Cumulative	56	139.376	1.75348	0.243755	6.30952e-13
Urate	Gout	Normalized significance	10	Inverse variance weighted	Cumulative	62	130.693	1.81504	0.155942	2.60369e-31
Urate	Gout	Normalized significance	10	Weighted mode	Cumulative	62	130.693	1.8007	0.314121	3.27389e-07
Urate	Gout	Normalized significance	10	Weighted median	Cumulative	62	130.693	1.75347	0.254566	5.65486e-12
Urate	Gout	Normalized significance	11	Inverse variance weighted	Cumulative	69	122.052	0.965561	0.145796	3.52697e-11
Urate	Gout	Normalized significance	11	Weighted mode	Cumulative	69	122.052	0.046477	0.183033	0.800319
Urate	Gout	Normalized significance	11	Weighted median	Cumulative	69	122.052	0.47767	0.181438	0.00847122
Urate	Gout	Normalized significance	12	Inverse variance weighted	Cumulative	75	115.769	0.940409	0.146294	1.291e-10
Urate	Gout	Normalized significance	12	Weighted mode	Cumulative	75	115.769	0.0372432	0.19243	0.847065
Urate	Gout	Normalized significance	12	Weighted median	Cumulative	75	115.769	0.456168	0.176435	0.00972433
Urate	Gout	Normalized significance	13	Inverse variance weighted	Cumulative	81	110.323	0.937063	0.146409	1.55067e-10
Urate	Gout	Normalized significance	13	Weighted mode	Cumulative	81	110.323	0.0427207	0.185379	0.81833
Urate	Gout	Normalized significance	13	Weighted median	Cumulative	81	110.323	0.470888	0.178317	0.00827249
Urate	Gout	Normalized significance	14	Inverse variance weighted	Cumulative	87	105.578	0.964094	0.148312	8.0086e-11
Urate	Gout	Normalized significance	14	Weighted mode	Cumulative	87	105.578	0.0563628	0.190985	0.768617
Urate	Gout	Normalized significance	14	Weighted median	Cumulative	87	105.578	0.481613	0.181208	0.00786545
Urate	Gout	Normalized significance	15	Inverse variance weighted	Cumulative	93	101.344	0.980313	0.145947	1.85641e-11
Urate	Gout	Normalized significance	15	Weighted mode	Cumulative	93	101.344	0.0627697	0.19606	0.749576
Urate	Gout	Normalized significance	15	Weighted median	Cumulative	93	101.344	0.49849	0.177593	0.0050017
Urate	Gout	Normalized significance	16	Inverse variance weighted	Cumulative	100	96.9069	0.964546	0.142645	1.36247e-11
Urate	Gout	Normalized significance	16	Weighted mode	Cumulative	100	96.9069	0.0592312	0.185686	0.75041
Urate	Gout	Normalized significance	16	Weighted median	Cumulative	100	96.9069	0.492641	0.176692	0.00530116
Urate	Gout	Normalized significance	17	Inverse variance weighted	Cumulative	106	93.4974	0.950852	0.139412	9.07507e-12
Urate	Gout	Normalized significance	17	Weighted mode	Cumulative	106	93.4974	0.0737715	0.177431	0.678423
Urate	Gout	Normalized significance	17	Weighted median	Cumulative	106	93.4974	0.484468	0.171261	0.00467189
Urate	Gout	Normalized significance	18	Inverse variance weighted	Cumulative	112	90.4028	0.957072	0.138683	5.15855e-12
Urate	Gout	Normalized significance	18	Weighted mode	Cumulative	112	90.4028	0.0600767	0.18063	0.740068
Urate	Gout	Normalized significance	18	Weighted median	Cumulative	112	90.4028	0.492795	0.174151	0.00465927
Urate	Gout	Normalized significance	19	Inverse variance weighted	Cumulative	118	87.5503	0.96888	0.135285	7.96529e-13
Urate	Gout	Normalized significance	19	Weighted mode	Cumulative	118	87.5503	0.0914972	0.175363	0.602824
Urate	Gout	Normalized significance	19	Weighted median	Cumulative	118	87.5503	0.5526	0.176807	0.00177538
Urate	Gout	Normalized significance	20	Inverse variance weighted	Cumulative	125	84.4613	0.964093	0.133498	5.13111e-13
Urate	Gout	Normalized significance	20	Weighted mode	Cumulative	125	84.4613	0.0939659	0.182851	0.608241
Urate	Gout	Normalized significance	20	Weighted median	Cumulative	125	84.4613	0.572878	0.171268	0.00082304
IGF1	Height	Absolute effect size	1	Inverse variance weighted	Group-specific	9	547.862	0.253642	0.0812595	0.00180006
IGF1	Height	Absolute effect size	1	Weighted mode	Group-specific	9	547.862	0.0705527	0.0285771	0.0387797
IGF1	Height	Absolute effect size	1	Weighted median	Group-specific	9	547.862	0.124413	0.044969	0.00566394
IGF1	Height	Absolute effect size	2	Inverse variance weighted	Group-specific	9	140.578	0.192305	0.0911883	0.034955
IGF1	Height	Absolute effect size	2	Weighted mode	Group-specific	9	140.578	0.258671	0.0453653	0.000453355
IGF1	Height	Absolute effect size	2	Weighted median	Group-specific	9	140.578	0.230333	0.0576104	6.385e-05
IGF1	Height	Absolute effect size	3	Inverse variance weighted	Group-specific	9	155.44	0.201473	0.139121	0.147564
IGF1	Height	Absolute effect size	3	Weighted mode	Group-specific	9	155.44	-0.136577	0.0521297	0.0306532
IGF1	Height	Absolute effect size	3	Weighted median	Group-specific	9	155.44	-0.0893543	0.0629682	0.155887
IGF1	Height	Absolute effect size	4	Inverse variance weighted	Group-specific	9	83.0571	-0.411074	0.416417	0.32356
IGF1	Height	Absolute effect size	4	Weighted mode	Group-specific	9	83.0571	0.488769	0.128886	0.00529487
IGF1	Height	Absolute effect size	4	Weighted median	Group-specific	9	83.0571	0.279519	0.093705	0.00285471
IGF1	Height	Absolute effect size	5	Inverse variance weighted	Group-specific	9	65.0857	0.112657	0.106232	0.288923
IGF1	Height	Absolute effect size	5	Weighted mode	Group-specific	9	65.0857	0.136546	0.101058	0.213608
IGF1	Height	Absolute effect size	5	Weighted median	Group-specific	9	65.0857	0.111108	0.0836854	0.184282
IGF1	Height	Absolute effect size	6	Inverse variance weighted	Group-specific	9	97.6407	0.513259	0.21713	0.018087
IGF1	Height	Absolute effect size	6	Weighted mode	Group-specific	9	97.6407	0.0453279	0.0732036	0.553003
IGF1	Height	Absolute effect size	6	Weighted median	Group-specific	9	97.6407	0.167027	0.0861789	0.0526062
IGF1	Height	Absolute effect size	7	Inverse variance weighted	Group-specific	9	84.5758	-0.0995239	0.335383	0.76666
IGF1	Height	Absolute effect size	7	Weighted mode	Group-specific	9	84.5758	0.249006	0.11207	0.0570149
IGF1	Height	Absolute effect size	7	Weighted median	Group-specific	9	84.5758	0.263943	0.0764264	0.000553248
IGF1	Height	Absolute effect size	8	Inverse variance weighted	Group-specific	9	61.8952	0.370816	0.116588	0.00146989
IGF1	Height	Absolute effect size	8	Weighted mode	Group-specific	9	61.8952	0.445315	0.16294	0.0257261
IGF1	Height	Absolute effect size	8	Weighted median	Group-specific	9	61.8952	0.351608	0.0905991	0.00010406
IGF1	Height	Absolute effect size	9	Inverse variance weighted	Group-specific	9	53.8783	0.154968	0.197501	0.432664
IGF1	Height	Absolute effect size	9	Weighted mode	Group-specific	9	53.8783	0.133877	0.174053	0.463892
IGF1	Height	Absolute effect size	9	Weighted median	Group-specific	9	53.8783	0.160747	0.111538	0.149532
IGF1	Height	Absolute effect size	10	Inverse variance weighted	Group-specific	8	46.2017	-0.562137	0.376564	0.135489
IGF1	Height	Absolute effect size	10	Weighted mode	Group-specific	8	46.2017	-0.0977883	0.12638	0.464395
IGF1	Height	Absolute effect size	10	Weighted median	Group-specific	8	46.2017	-0.13186	0.0976942	0.177106
IGF1	Height	Absolute effect size	11	Inverse variance weighted	Group-specific	9	57.0312	0.572222	0.217168	0.00841543
IGF1	Height	Absolute effect size	11	Weighted mode	Group-specific	9	57.0312	0.420607	0.122169	0.00878712
IGF1	Height	Absolute effect size	11	Weighted median	Group-specific	9	57.0312	0.393693	0.094422	3.05258e-05
IGF1	Height	Absolute effect size	12	Inverse variance weighted	Group-specific	9	50.6266	0.0790934	0.158908	0.618675
IGF1	Height	Absolute effect size	12	Weighted mode	Group-specific	9	50.6266	0.0266302	0.0990372	0.794818
IGF1	Height	Absolute effect size	12	Weighted median	Group-specific	9	50.6266	0.0637917	0.0894385	0.475694
IGF1	Height	Absolute effect size	13	Inverse variance weighted	Group-specific	9	39.3604	0.364533	0.149316	0.0146327
IGF1	Height	Absolute effect size	13	Weighted mode	Group-specific	9	39.3604	0.296637	0.150782	0.0846933
IGF1	Height	Absolute effect size	13	Weighted median	Group-specific	9	39.3604	0.305252	0.104952	0.00363186
IGF1	Height	Absolute effect size	14	Inverse variance weighted	Group-specific	9	43.0203	0.0333404	0.12336	0.786954
IGF1	Height	Absolute effect size	14	Weighted mode	Group-specific	9	43.0203	-0.00996094	0.122539	0.93721
IGF1	Height	Absolute effect size	14	Weighted median	Group-specific	9	43.0203	0.00408332	0.0941563	0.965409
IGF1	Height	Absolute effect size	15	Inverse variance weighted	Group-specific	9	41.4304	-0.274117	0.418184	0.51215
IGF1	Height	Absolute effect size	15	Weighted mode	Group-specific	9	41.4304	0.186981	0.143895	0.229993
IGF1	Height	Absolute effect size	15	Weighted median	Group-specific	9	41.4304	0.105528	0.116699	0.365851
IGF1	Height	Absolute effect size	16	Inverse variance weighted	Group-specific	9	42.6492	-0.552093	0.240125	0.0214942
IGF1	Height	Absolute effect size	16	Weighted mode	Group-specific	9	42.6492	-0.065991	0.153724	0.679045
IGF1	Height	Absolute effect size	16	Weighted median	Group-specific	9	42.6492	-0.194393	0.151116	0.198308
IGF1	Height	Absolute effect size	17	Inverse variance weighted	Group-specific	9	38.8952	0.158654	0.121991	0.193416
IGF1	Height	Absolute effect size	17	Weighted mode	Group-specific	9	38.8952	0.295056	0.179099	0.13808
IGF1	Height	Absolute effect size	17	Weighted median	Group-specific	9	38.8952	0.147212	0.112642	0.191247
IGF1	Height	Absolute effect size	18	Inverse variance weighted	Group-specific	9	35.4763	0.158133	0.175762	0.368279
IGF1	Height	Absolute effect size	18	Weighted mode	Group-specific	9	35.4763	0.016581	0.207709	0.938335
IGF1	Height	Absolute effect size	18	Weighted median	Group-specific	9	35.4763	0.0895434	0.131985	0.497496
IGF1	Height	Absolute effect size	19	Inverse variance weighted	Group-specific	9	32.7513	-0.065577	0.223388	0.769097
IGF1	Height	Absolute effect size	19	Weighted mode	Group-specific	9	32.7513	-0.509994	0.159823	0.0127844
IGF1	Height	Absolute effect size	19	Weighted median	Group-specific	9	32.7513	-0.339606	0.138646	0.0143073
IGF1	Height	Absolute effect size	20	Inverse variance weighted	Group-specific	9	30.9819	-0.158073	0.291723	0.587914
IGF1	Height	Absolute effect size	20	Weighted mode	Group-specific	9	30.9819	-0.0320832	0.267612	0.907528
IGF1	Height	Absolute effect size	20	Weighted median	Group-specific	9	30.9819	-0.105667	0.153578	0.491433
IGF1	Height	Absolute effect size	1	Inverse variance weighted	Cumulative	9	547.862	0.253642	0.0812595	0.00180006
IGF1	Height	Absolute effect size	1	Weighted mode	Cumulative	9	547.862	0.0705527	0.0315273	0.0556133
IGF1	Height	Absolute effect size	1	Weighted median	Cumulative	9	547.862	0.124413	0.0446538	0.00533373
IGF1	Height	Absolute effect size	2	Inverse variance weighted	Cumulative	18	346.136	0.242033	0.0573916	2.47328e-05
IGF1	Height	Absolute effect size	2	Weighted mode	Cumulative	18	346.136	0.100438	0.0350061	0.0106346
IGF1	Height	Absolute effect size	2	Weighted median	Cumulative	18	346.136	0.205608	0.0394265	1.83854e-07
IGF1	Height	Absolute effect size	3	Inverse variance weighted	Cumulative	27	284.359	0.234491	0.0535733	1.20314e-05
IGF1	Height	Absolute effect size	3	Weighted mode	Cumulative	27	284.359	0.115053	0.0341802	0.00237972
IGF1	Height	Absolute effect size	3	Weighted median	Cumulative	27	284.359	0.160949	0.0418395	0.000119664
IGF1	Height	Absolute effect size	4	Inverse variance weighted	Cumulative	36	234.914	0.17777	0.0798842	0.026058
IGF1	Height	Absolute effect size	4	Weighted mode	Cumulative	36	234.914	0.118328	0.0370958	0.00299963
IGF1	Height	Absolute effect size	4	Weighted median	Cumulative	36	234.914	0.158751	0.0387165	4.12513e-05
IGF1	Height	Absolute effect size	5	Inverse variance weighted	Cumulative	45	201.556	0.173467	0.0698733	0.0130428
IGF1	Height	Absolute effect size	5	Weighted mode	Cumulative	45	201.556	0.113218	0.0353357	0.00252179
IGF1	Height	Absolute effect size	5	Weighted median	Cumulative	45	201.556	0.12675	0.0370827	0.000630723
IGF1	Height	Absolute effect size	6	Inverse variance weighted	Cumulative	54	185.055	0.202676	0.0669902	0.00248254
IGF1	Height	Absolute effect size	6	Weighted mode	Cumulative	54	185.055	0.107717	0.0328682	0.00185329
IGF1	Height	Absolute effect size	6	Weighted median	Cumulative	54	185.055	0.142311	0.035893	7.34375e-05
IGF1	Height	Absolute effect size	7	Inverse variance weighted	Cumulative	63	171.37	0.179987	0.0688491	0.00894305
IGF1	Height	Absolute effect size	7	Weighted mode	Cumulative	63	171.37	0.104244	0.0334958	0.00280803
IGF1	Height	Absolute effect size	7	Weighted median	Cumulative	63	171.37	0.16095	0.0341806	2.49186e-06
IGF1	Height	Absolute effect size	8	Inverse variance weighted	Cumulative	72	158.147	0.189392	0.0635204	0.00286759
IGF1	Height	Absolute effect size	8	Weighted mode	Cumulative	72	158.147	0.117605	0.0343738	0.00103713
IGF1	Height	Absolute effect size	8	Weighted median	Cumulative	72	158.147	0.204882	0.0322164	2.02333e-10
IGF1	Height	Absolute effect size	9	Inverse variance weighted	Cumulative	81	146.939	0.187921	0.05996	0.00172383
IGF1	Height	Absolute effect size	9	Weighted mode	Cumulative	81	146.939	0.107437	0.0323119	0.00133634
IGF1	Height	Absolute effect size	9	Weighted median	Cumulative	81	146.939	0.182599	0.0316172	7.68106e-09
IGF1	Height	Absolute effect size	10	Inverse variance weighted	Cumulative	89	138.157	0.164679	0.060898	0.00684738
IGF1	Height	Absolute effect size	10	Weighted mode	Cumulative	89	138.157	0.0935963	0.0329892	0.00564861
IGF1	Height	Absolute effect size	10	Weighted median	Cumulative	89	138.157	0.16111	0.0322872	6.04063e-07
IGF1	Height	Absolute effect size	11	Inverse variance weighted	Cumulative	98	131.063	0.180853	0.0587415	0.00207843
IGF1	Height	Absolute effect size	11	Weighted mode	Cumulative	98	131.063	0.0972726	0.0335044	0.00457192
IGF1	Height	Absolute effect size	11	Weighted median	Cumulative	98	131.063	0.174986	0.0305529	1.02033e-08
IGF1	Height	Absolute effect size	12	Inverse variance weighted	Cumulative	107	124.6	0.177461	0.0558482	0.00148517
IGF1	Height	Absolute effect size	12	Weighted mode	Cumulative	107	124.6	0.0968991	0.0341887	0.00550104
IGF1	Height	Absolute effect size	12	Weighted median	Cumulative	107	124.6	0.159657	0.0301874	1.23084e-07
IGF1	Height	Absolute effect size	13	Inverse variance weighted	Cumulative	116	118.211	0.182672	0.0533506	0.000617068
IGF1	Height	Absolute effect size	13	Weighted mode	Cumulative	116	118.211	0.094261	0.0319963	0.00389752
IGF1	Height	Absolute effect size	13	Weighted median	Cumulative	116	118.211	0.162484	0.0294413	3.41123e-08
IGF1	Height	Absolute effect size	14	Inverse variance weighted	Cumulative	125	113.032	0.178324	0.050956	0.000465996
IGF1	Height	Absolute effect size	14	Weighted mode	Cumulative	125	113.032	0.0737503	0.034551	0.0347672
IGF1	Height	Absolute effect size	14	Weighted median	Cumulative	125	113.032	0.155832	0.028799	6.26667e-08
IGF1	Height	Absolute effect size	15	Inverse variance weighted	Cumulative	134	108.44	0.166281	0.0517325	0.0013079
IGF1	Height	Absolute effect size	15	Weighted mode	Cumulative	134	108.44	0.0738421	0.0329559	0.0267085
IGF1	Height	Absolute effect size	15	Weighted median	Cumulative	134	108.44	0.156865	0.0282346	2.76376e-08
IGF1	Height	Absolute effect size	16	Inverse variance weighted	Cumulative	143	104.515	0.146526	0.0512272	0.00423208
IGF1	Height	Absolute effect size	16	Weighted mode	Cumulative	143	104.515	0.0764919	0.0339803	0.0259172
IGF1	Height	Absolute effect size	16	Weighted median	Cumulative	143	104.515	0.145412	0.0286021	3.69669e-07
IGF1	Height	Absolute effect size	17	Inverse variance weighted	Cumulative	152	100.82	0.146798	0.0492973	0.0029032
IGF1	Height	Absolute effect size	17	Weighted mode	Cumulative	152	100.82	0.074731	0.0339472	0.029226
IGF1	Height	Absolute effect size	17	Weighted median	Cumulative	152	100.82	0.146434	0.0288178	3.74685e-07
IGF1	Height	Absolute effect size	18	Inverse variance weighted	Cumulative	161	97.335	0.147023	0.0477353	0.00207022
IGF1	Height	Absolute effect size	18	Weighted mode	Cumulative	161	97.335	0.0731597	0.0329032	0.0275841
IGF1	Height	Absolute effect size	18	Weighted median	Cumulative	161	97.335	0.14589	0.0279496	1.79159e-07
IGF1	Height	Absolute effect size	19	Inverse variance weighted	Cumulative	170	94.0657	0.143077	0.0465401	0.0021101
IGF1	Height	Absolute effect size	19	Weighted mode	Cumulative	170	94.0657	0.0751012	0.0329266	0.0238047
IGF1	Height	Absolute effect size	19	Weighted median	Cumulative	170	94.0657	0.143501	0.0277385	2.29948e-07
IGF1	Height	Absolute effect size	20	Inverse variance weighted	Cumulative	179	91.0312	0.137914	0.0457753	0.00258814
IGF1	Height	Absolute effect size	20	Weighted mode	Cumulative	179	91.0312	0.0752818	0.0303161	0.0139451
IGF1	Height	Absolute effect size	20	Weighted median	Cumulative	179	91.0312	0.140898	0.0273541	2.59218e-07
IGF1	Height	Normalized effect size	1	Inverse variance weighted	Group-specific	9	613.87	0.271806	0.0788013	0.000562144
IGF1	Height	Normalized effect size	1	Weighted mode	Group-specific	9	613.87	0.0653379	0.0292079	0.055686
IGF1	Height	Normalized effect size	1	Weighted median	Group-specific	9	613.87	0.233972	0.0469019	6.08378e-07
IGF1	Height	Normalized effect size	2	Inverse variance weighted	Group-specific	9	182.229	-0.193078	0.287421	0.501737
IGF1	Height	Normalized effect size	2	Weighted mode	Group-specific	9	182.229	-0.0782024	0.0593019	0.223762
IGF1	Height	Normalized effect size	2	Weighted median	Group-specific	9	182.229	-0.0761945	0.0582526	0.190873
IGF1	Height	Normalized effect size	3	Inverse variance weighted	Group-specific	9	122.317	0.438941	0.20363	0.0311162
IGF1	Height	Normalized effect size	3	Weighted mode	Group-specific	9	122.317	0.010196	0.0600661	0.869424
IGF1	Height	Normalized effect size	3	Weighted median	Group-specific	9	122.317	0.0647935	0.0704122	0.357466
IGF1	Height	Normalized effect size	4	Inverse variance weighted	Group-specific	9	93.9796	-0.0416321	0.328683	0.899207
IGF1	Height	Normalized effect size	4	Weighted mode	Group-specific	9	93.9796	0.298394	0.120053	0.0377846
IGF1	Height	Normalized effect size	4	Weighted median	Group-specific	9	93.9796	0.28886	0.0829732	0.000498869
IGF1	Height	Normalized effect size	5	Inverse variance weighted	Group-specific	9	80.5655	0.355568	0.0932259	0.000136708
IGF1	Height	Normalized effect size	5	Weighted mode	Group-specific	9	80.5655	0.336417	0.116393	0.0201882
IGF1	Height	Normalized effect size	5	Weighted median	Group-specific	9	80.5655	0.350838	0.073591	1.86619e-06
IGF1	Height	Normalized effect size	6	Inverse variance weighted	Group-specific	9	66.5149	0.213121	0.143854	0.13847
IGF1	Height	Normalized effect size	6	Weighted mode	Group-specific	9	66.5149	0.272707	0.144785	0.0963808
IGF1	Height	Normalized effect size	6	Weighted median	Group-specific	9	66.5149	0.189449	0.0931701	0.0420158
IGF1	Height	Normalized effect size	7	Inverse variance weighted	Group-specific	9	60.8833	-0.221967	0.343301	0.517913
IGF1	Height	Normalized effect size	7	Weighted mode	Group-specific	9	60.8833	0.0218835	0.11653	0.855715
IGF1	Height	Normalized effect size	7	Weighted median	Group-specific	9	60.8833	0.012516	0.0896006	0.888908
IGF1	Height	Normalized effect size	8	Inverse variance weighted	Group-specific	9	56.4697	0.530224	0.237705	0.0257082
IGF1	Height	Normalized effect size	8	Weighted mode	Group-specific	9	56.4697	0.305378	0.145457	0.0689967
IGF1	Height	Normalized effect size	8	Weighted median	Group-specific	9	56.4697	0.367485	0.115193	0.00142191
IGF1	Height	Normalized effect size	9	Inverse variance weighted	Group-specific	9	51.9315	-0.188205	0.134266	0.160995
IGF1	Height	Normalized effect size	9	Weighted mode	Group-specific	9	51.9315	-0.297961	0.236823	0.243811
IGF1	Height	Normalized effect size	9	Weighted median	Group-specific	9	51.9315	-0.189849	0.0992348	0.0557318
IGF1	Height	Normalized effect size	10	Inverse variance weighted	Group-specific	8	47.1374	0.384028	0.163245	0.0186498
IGF1	Height	Normalized effect size	10	Weighted mode	Group-specific	8	47.1374	0.50812	0.178662	0.0249005
IGF1	Height	Normalized effect size	10	Weighted median	Group-specific	8	47.1374	0.468501	0.110159	2.10967e-05
IGF1	Height	Normalized effect size	11	Inverse variance weighted	Group-specific	9	45.7377	-0.274072	0.272026	0.313686
IGF1	Height	Normalized effect size	11	Weighted mode	Group-specific	9	45.7377	0.0247793	0.136821	0.860787
IGF1	Height	Normalized effect size	11	Weighted median	Group-specific	9	45.7377	0.0366498	0.126637	0.772268
IGF1	Height	Normalized effect size	12	Inverse variance weighted	Group-specific	9	43.7985	0.0500303	0.231728	0.829065
IGF1	Height	Normalized effect size	12	Weighted mode	Group-specific	9	43.7985	-0.0558317	0.220693	0.80666
IGF1	Height	Normalized effect size	12	Weighted median	Group-specific	9	43.7985	-0.008049	0.12203	0.94741
IGF1	Height	Normalized effect size	13	Inverse variance weighted	Group-specific	9	41.8431	0.198285	0.0857912	0.0208189
IGF1	Height	Normalized effect size	13	Weighted mode	Group-specific	9	41.8431	0.0389353	0.173112	0.827685
IGF1	Height	Normalized effect size	13	Weighted median	Group-specific	9	41.8431	0.14108	0.0987694	0.153183
IGF1	Height	Normalized effect size	14	Inverse variance weighted	Group-specific	9	39.8867	0.0378031	0.221627	0.864561
IGF1	Height	Normalized effect size	14	Weighted mode	Group-specific	9	39.8867	-0.127112	0.267798	0.647719
IGF1	Height	Normalized effect size	14	Weighted median	Group-specific	9	39.8867	-0.000566286	0.13527	0.99666
IGF1	Height	Normalized effect size	15	Inverse variance weighted	Group-specific	9	37.855	0.178715	0.122942	0.146043
IGF1	Height	Normalized effect size	15	Weighted mode	Group-specific	9	37.855	-0.175529	0.287455	0.558388
IGF1	Height	Normalized effect size	15	Weighted median	Group-specific	9	37.855	0.178423	0.106607	0.0941979
IGF1	Height	Normalized effect size	16	Inverse variance weighted	Group-specific	9	36.0425	-0.0539018	0.146599	0.71311
IGF1	Height	Normalized effect size	16	Weighted mode	Group-specific	9	36.0425	0.0874752	0.143683	0.559538
IGF1	Height	Normalized effect size	16	Weighted median	Group-specific	9	36.0425	0.11061	0.108028	0.305881
IGF1	Height	Normalized effect size	17	Inverse variance weighted	Group-specific	9	34.4935	0.18341	0.107296	0.0873808
IGF1	Height	Normalized effect size	17	Weighted mode	Group-specific	9	34.4935	-0.0551448	0.155012	0.731229
IGF1	Height	Normalized effect size	17	Weighted median	Group-specific	9	34.4935	-0.00639116	0.111109	0.95413
IGF1	Height	Normalized effect size	18	Inverse variance weighted	Group-specific	9	32.6627	-0.467718	0.47104	0.320735
IGF1	Height	Normalized effect size	18	Weighted mode	Group-specific	9	32.6627	-0.301453	0.192054	0.155142
IGF1	Height	Normalized effect size	18	Weighted median	Group-specific	9	32.6627	-0.21561	0.145137	0.137396
IGF1	Height	Normalized effect size	19	Inverse variance weighted	Group-specific	9	31.5489	0.267891	0.213954	0.210536
IGF1	Height	Normalized effect size	19	Weighted mode	Group-specific	9	31.5489	0.217229	0.160021	0.211674
IGF1	Height	Normalized effect size	19	Weighted median	Group-specific	9	31.5489	0.198892	0.123655	0.107738
IGF1	Height	Normalized effect size	20	Inverse variance weighted	Group-specific	9	30.5301	-0.303497	0.239475	0.205031
IGF1	Height	Normalized effect size	20	Weighted mode	Group-specific	9	30.5301	-0.103113	0.173967	0.569743
IGF1	Height	Normalized effect size	20	Weighted median	Group-specific	9	30.5301	-0.12566	0.123554	0.309134
IGF1	Height	Normalized effect size	1	Inverse variance weighted	Cumulative	9	613.87	0.271806	0.0788013	0.000562144
IGF1	Height	Normalized effect size	1	Weighted mode	Cumulative	9	613.87	0.0653379	0.0306161	0.0653737
IGF1	Height	Normalized effect size	1	Weighted median	Cumulative	9	613.87	0.233972	0.0473374	7.70684e-07
IGF1	Height	Normalized effect size	2	Inverse variance weighted	Cumulative	18	400.839	0.164711	0.116012	0.155672
IGF1	Height	Normalized effect size	2	Weighted mode	Cumulative	18	400.839	0.10359	0.0335775	0.00671539
IGF1	Height	Normalized effect size	2	Weighted median	Cumulative	18	400.839	0.112701	0.0405422	0.00543839
IGF1	Height	Normalized effect size	3	Inverse variance weighted	Cumulative	27	309.628	0.200227	0.0981767	0.041405
IGF1	Height	Normalized effect size	3	Weighted mode	Cumulative	27	309.628	0.108573	0.0332449	0.00305858
IGF1	Height	Normalized effect size	3	Weighted median	Cumulative	27	309.628	0.110853	0.0376291	0.00321976
IGF1	Height	Normalized effect size	4	Inverse variance weighted	Cumulative	36	256.804	0.17782	0.0944721	0.0598021
IGF1	Height	Normalized effect size	4	Weighted mode	Cumulative	36	256.804	0.109067	0.0311524	0.00128497
IGF1	Height	Normalized effect size	4	Weighted median	Cumulative	36	256.804	0.130803	0.0378062	0.000540502
IGF1	Height	Normalized effect size	5	Inverse variance weighted	Cumulative	45	222.381	0.190717	0.0821417	0.0202432
IGF1	Height	Normalized effect size	5	Weighted mode	Cumulative	45	222.381	0.0871981	0.0306652	0.0067428
IGF1	Height	Normalized effect size	5	Weighted median	Cumulative	45	222.381	0.198827	0.0346686	9.74663e-09
IGF1	Height	Normalized effect size	6	Inverse variance weighted	Cumulative	54	197.017	0.191962	0.0739211	0.00940823
IGF1	Height	Normalized effect size	6	Weighted mode	Cumulative	54	197.017	0.104877	0.0326502	0.00224176
IGF1	Height	Normalized effect size	6	Weighted median	Cumulative	54	197.017	0.205574	0.0347747	3.38794e-09
IGF1	Height	Normalized effect size	7	Inverse variance weighted	Cumulative	63	178.081	0.171377	0.0729773	0.0188566
IGF1	Height	Normalized effect size	7	Weighted mode	Cumulative	63	178.081	0.102092	0.0326353	0.00267861
IGF1	Height	Normalized effect size	7	Weighted median	Cumulative	63	178.081	0.162136	0.0345841	2.75675e-06
IGF1	Height	Normalized effect size	8	Inverse variance weighted	Cumulative	72	163.318	0.185443	0.0691822	0.00735117
IGF1	Height	Normalized effect size	8	Weighted mode	Cumulative	72	163.318	0.1091	0.0331693	0.00156554
IGF1	Height	Normalized effect size	8	Weighted median	Cumulative	72	163.318	0.166405	0.0328453	4.05578e-07
IGF1	Height	Normalized effect size	9	Inverse variance weighted	Cumulative	81	151.317	0.172002	0.0649638	0.0081053
IGF1	Height	Normalized effect size	9	Weighted mode	Cumulative	81	151.317	0.105895	0.033851	0.00245298
IGF1	Height	Normalized effect size	9	Weighted median	Cumulative	81	151.317	0.158325	0.0327755	1.36134e-06
IGF1	Height	Normalized effect size	10	Inverse variance weighted	Cumulative	89	142.239	0.178279	0.061648	0.00382932
IGF1	Height	Normalized effect size	10	Weighted mode	Cumulative	89	142.239	0.108351	0.0353614	0.0028978
IGF1	Height	Normalized effect size	10	Weighted median	Cumulative	89	142.239	0.162035	0.0312931	2.24287e-07
IGF1	Height	Normalized effect size	11	Inverse variance weighted	Cumulative	98	133.671	0.165316	0.0598554	0.0057461
IGF1	Height	Normalized effect size	11	Weighted mode	Cumulative	98	133.671	0.104965	0.035016	0.00345582
IGF1	Height	Normalized effect size	11	Weighted median	Cumulative	98	133.671	0.159021	0.0301256	1.30186e-07
IGF1	Height	Normalized effect size	12	Inverse variance weighted	Cumulative	107	126.378	0.162098	0.057476	0.00479835
IGF1	Height	Normalized effect size	12	Weighted mode	Cumulative	107	126.378	0.0935234	0.0325995	0.00497257
IGF1	Height	Normalized effect size	12	Weighted median	Cumulative	107	126.378	0.153863	0.0294857	1.80628e-07
IGF1	Height	Normalized effect size	13	Inverse variance weighted	Cumulative	116	120.062	0.1631	0.0545446	0.0027878
IGF1	Height	Normalized effect size	13	Weighted mode	Cumulative	116	120.062	0.0910883	0.0321868	0.00549499
IGF1	Height	Normalized effect size	13	Weighted median	Cumulative	116	120.062	0.154721	0.0295544	1.64865e-07
IGF1	Height	Normalized effect size	14	Inverse variance weighted	Cumulative	125	114.51	0.159867	0.0526586	0.00239801
IGF1	Height	Normalized effect size	14	Weighted mode	Cumulative	125	114.51	0.092774	0.0327162	0.00534116
IGF1	Height	Normalized effect size	14	Weighted median	Cumulative	125	114.51	0.148236	0.02991	7.19347e-07
IGF1	Height	Normalized effect size	15	Inverse variance weighted	Cumulative	134	109.563	0.160321	0.0504481	0.00148326
IGF1	Height	Normalized effect size	15	Weighted mode	Cumulative	134	109.563	0.0911464	0.0324412	0.00570954
IGF1	Height	Normalized effect size	15	Weighted median	Cumulative	134	109.563	0.148495	0.0293961	4.38331e-07
IGF1	Height	Normalized effect size	16	Inverse variance weighted	Cumulative	143	105.119	0.155616	0.0486301	0.0013743
IGF1	Height	Normalized effect size	16	Weighted mode	Cumulative	143	105.119	0.0755714	0.0339741	0.0277011
IGF1	Height	Normalized effect size	16	Weighted median	Cumulative	143	105.119	0.146009	0.0290253	4.89405e-07
IGF1	Height	Normalized effect size	17	Inverse variance weighted	Cumulative	152	101.107	0.156148	0.0468309	0.00085515
IGF1	Height	Normalized effect size	17	Weighted mode	Cumulative	152	101.107	0.0741915	0.0330994	0.0264534
IGF1	Height	Normalized effect size	17	Weighted median	Cumulative	152	101.107	0.14479	0.0286673	4.40161e-07
IGF1	Height	Normalized effect size	18	Inverse variance weighted	Cumulative	161	97.4354	0.143696	0.0479321	0.00271844
IGF1	Height	Normalized effect size	18	Weighted mode	Cumulative	161	97.4354	0.0772572	0.0302286	0.011527
IGF1	Height	Normalized effect size	18	Weighted median	Cumulative	161	97.4354	0.143107	0.0275357	2.02388e-07
IGF1	Height	Normalized effect size	19	Inverse variance weighted	Cumulative	170	94.0917	0.145892	0.0466537	0.0017653
IGF1	Height	Normalized effect size	19	Weighted mode	Cumulative	170	94.0917	0.0758029	0.0324778	0.0207725
IGF1	Height	Normalized effect size	19	Weighted median	Cumulative	170	94.0917	0.145075	0.0271703	9.32277e-08
IGF1	Height	Normalized effect size	20	Inverse variance weighted	Cumulative	179	91.0312	0.137914	0.0457753	0.00258814
IGF1	Height	Normalized effect size	20	Weighted mode	Cumulative	179	91.0312	0.0752818	0.0333542	0.0252211
IGF1	Height	Normalized effect size	20	Weighted median	Cumulative	179	91.0312	0.140898	0.0284762	7.50042e-07
IGF1	Height	Significance	1	Inverse variance weighted	Group-specific	9	613.87	0.271806	0.0788013	0.000562144
IGF1	Height	Significance	1	Weighted mode	Group-specific	9	613.87	0.0653379	0.0315727	0.0722916
IGF1	Height	Significance	1	Weighted median	Group-specific	9	613.87	0.233972	0.0448605	1.83277e-07
IGF1	Height	Significance	2	Inverse variance weighted	Group-specific	9	182.229	-0.193078	0.287421	0.501737
IGF1	Height	Significance	2	Weighted mode	Group-specific	9	182.229	-0.0782024	0.0595596	0.225589
IGF1	Height	Significance	2	Weighted median	Group-specific	9	182.229	-0.0761945	0.0562843	0.175818
IGF1	Height	Significance	3	Inverse variance weighted	Group-specific	9	122.317	0.438941	0.20363	0.0311162
IGF1	Height	Significance	3	Weighted mode	Group-specific	9	122.317	0.010196	0.0590794	0.867267
IGF1	Height	Significance	3	Weighted median	Group-specific	9	122.317	0.0647935	0.0730673	0.375205
IGF1	Height	Significance	4	Inverse variance weighted	Group-specific	9	93.9796	-0.0416321	0.328683	0.899207
IGF1	Height	Significance	4	Weighted mode	Group-specific	9	93.9796	0.298394	0.125414	0.0445964
IGF1	Height	Significance	4	Weighted median	Group-specific	9	93.9796	0.28886	0.0812403	0.000377087
IGF1	Height	Significance	5	Inverse variance weighted	Group-specific	9	80.5655	0.355568	0.0932259	0.000136708
IGF1	Height	Significance	5	Weighted mode	Group-specific	9	80.5655	0.336417	0.119531	0.0226863
IGF1	Height	Significance	5	Weighted median	Group-specific	9	80.5655	0.350838	0.0781115	7.0723e-06
IGF1	Height	Significance	6	Inverse variance weighted	Group-specific	9	66.5149	0.213121	0.143854	0.13847
IGF1	Height	Significance	6	Weighted mode	Group-specific	9	66.5149	0.272707	0.147813	0.102266
IGF1	Height	Significance	6	Weighted median	Group-specific	9	66.5149	0.189449	0.0897785	0.034843
IGF1	Height	Significance	7	Inverse variance weighted	Group-specific	9	60.8833	-0.221967	0.343301	0.517913
IGF1	Height	Significance	7	Weighted mode	Group-specific	9	60.8833	0.0218835	0.118744	0.858371
IGF1	Height	Significance	7	Weighted median	Group-specific	9	60.8833	0.012516	0.0867253	0.88525
IGF1	Height	Significance	8	Inverse variance weighted	Group-specific	9	56.4697	0.530224	0.237705	0.0257082
IGF1	Height	Significance	8	Weighted mode	Group-specific	9	56.4697	0.305378	0.152134	0.079611
IGF1	Height	Significance	8	Weighted median	Group-specific	9	56.4697	0.367485	0.11556	0.00147258
IGF1	Height	Significance	9	Inverse variance weighted	Group-specific	9	51.9315	-0.188205	0.134266	0.160995
IGF1	Height	Significance	9	Weighted mode	Group-specific	9	51.9315	-0.297961	0.251455	0.270041
IGF1	Height	Significance	9	Weighted median	Group-specific	9	51.9315	-0.189849	0.099134	0.0554834
IGF1	Height	Significance	10	Inverse variance weighted	Group-specific	8	47.1374	0.282376	0.14959	0.059071
IGF1	Height	Significance	10	Weighted mode	Group-specific	8	47.1374	0.208011	0.169269	0.258822
IGF1	Height	Significance	10	Weighted median	Group-specific	8	47.1374	0.268331	0.0986691	0.00653802
IGF1	Height	Significance	11	Inverse variance weighted	Group-specific	9	45.7377	-0.165773	0.302139	0.583237
IGF1	Height	Significance	11	Weighted mode	Group-specific	9	45.7377	0.0850122	0.172942	0.636229
IGF1	Height	Significance	11	Weighted median	Group-specific	9	45.7377	0.00692618	0.136379	0.959496
IGF1	Height	Significance	12	Inverse variance weighted	Group-specific	9	43.7985	0.0500303	0.231728	0.829065
IGF1	Height	Significance	12	Weighted mode	Group-specific	9	43.7985	-0.0558317	0.214452	0.801173
IGF1	Height	Significance	12	Weighted median	Group-specific	9	43.7985	-0.008049	0.119632	0.946358
IGF1	Height	Significance	13	Inverse variance weighted	Group-specific	9	41.8431	0.198285	0.0857912	0.0208189
IGF1	Height	Significance	13	Weighted mode	Group-specific	9	41.8431	0.0389353	0.176789	0.831204
IGF1	Height	Significance	13	Weighted median	Group-specific	9	41.8431	0.14108	0.0945644	0.135727
IGF1	Height	Significance	14	Inverse variance weighted	Group-specific	9	39.8867	0.0378031	0.221627	0.864561
IGF1	Height	Significance	14	Weighted mode	Group-specific	9	39.8867	-0.127112	0.267178	0.646968
IGF1	Height	Significance	14	Weighted median	Group-specific	9	39.8867	-0.000566286	0.131803	0.996572
IGF1	Height	Significance	15	Inverse variance weighted	Group-specific	9	37.855	0.178715	0.122942	0.146043
IGF1	Height	Significance	15	Weighted mode	Group-specific	9	37.855	-0.175529	0.301938	0.577018
IGF1	Height	Significance	15	Weighted median	Group-specific	9	37.855	0.178423	0.105246	0.0900204
IGF1	Height	Significance	16	Inverse variance weighted	Group-specific	9	36.0425	0.0454426	0.133766	0.73407
IGF1	Height	Significance	16	Weighted mode	Group-specific	9	36.0425	0.136646	0.144506	0.372031
IGF1	Height	Significance	16	Weighted median	Group-specific	9	36.0425	0.134936	0.104904	0.198343
IGF1	Height	Significance	17	Inverse variance weighted	Group-specific	9	34.4935	0.0712238	0.138651	0.607469
IGF1	Height	Significance	17	Weighted mode	Group-specific	9	34.4935	-0.0573511	0.156951	0.72428
IGF1	Height	Significance	17	Weighted median	Group-specific	9	34.4935	-0.0117286	0.109246	0.914504
IGF1	Height	Significance	18	Inverse variance weighted	Group-specific	9	32.6627	-0.467718	0.47104	0.320735
IGF1	Height	Significance	18	Weighted mode	Group-specific	9	32.6627	-0.301453	0.184043	0.140067
IGF1	Height	Significance	18	Weighted median	Group-specific	9	32.6627	-0.21561	0.138548	0.119658
IGF1	Height	Significance	19	Inverse variance weighted	Group-specific	9	31.5489	0.267891	0.213954	0.210536
IGF1	Height	Significance	19	Weighted mode	Group-specific	9	31.5489	0.217229	0.152464	0.192039
IGF1	Height	Significance	19	Weighted median	Group-specific	9	31.5489	0.198892	0.130676	0.128001
IGF1	Height	Significance	20	Inverse variance weighted	Group-specific	9	30.5301	-0.303497	0.239475	0.205031
IGF1	Height	Significance	20	Weighted mode	Group-specific	9	30.5301	-0.103113	0.15519	0.5251
IGF1	Height	Significance	20	Weighted median	Group-specific	9	30.5301	-0.12566	0.121692	0.30179
IGF1	Height	Significance	1	Inverse variance weighted	Cumulative	9	613.87	0.271806	0.0788013	0.000562144
IGF1	Height	Significance	1	Weighted mode	Cumulative	9	613.87	0.0653379	0.0314259	0.0712136
IGF1	Height	Significance	1	Weighted median	Cumulative	9	613.87	0.233972	0.0462445	4.20451e-07
IGF1	Height	Significance	2	Inverse variance weighted	Cumulative	18	400.839	0.164711	0.116012	0.155672
IGF1	Height	Significance	2	Weighted mode	Cumulative	18	400.839	0.10359	0.0327664	0.00570069
IGF1	Height	Significance	2	Weighted median	Cumulative	18	400.839	0.112701	0.0404554	0.00533939
IGF1	Height	Significance	3	Inverse variance weighted	Cumulative	27	309.628	0.200227	0.0981767	0.041405
IGF1	Height	Significance	3	Weighted mode	Cumulative	27	309.628	0.108573	0.0313779	0.00187651
IGF1	Height	Significance	3	Weighted median	Cumulative	27	309.628	0.110853	0.0387729	0.00424934
IGF1	Height	Significance	4	Inverse variance weighted	Cumulative	36	256.804	0.17782	0.0944721	0.0598021
IGF1	Height	Significance	4	Weighted mode	Cumulative	36	256.804	0.109067	0.0328422	0.00210658
IGF1	Height	Significance	4	Weighted median	Cumulative	36	256.804	0.130803	0.0365316	0.000342859
IGF1	Height	Significance	5	Inverse variance weighted	Cumulative	45	222.381	0.190717	0.0821417	0.0202432
IGF1	Height	Significance	5	Weighted mode	Cumulative	45	222.381	0.0871981	0.030765	0.00690919
IGF1	Height	Significance	5	Weighted median	Cumulative	45	222.381	0.198827	0.0353523	1.86413e-08
IGF1	Height	Significance	6	Inverse variance weighted	Cumulative	54	197.017	0.191962	0.0739211	0.00940823
IGF1	Height	Significance	6	Weighted mode	Cumulative	54	197.017	0.104877	0.0307844	0.00126128
IGF1	Height	Significance	6	Weighted median	Cumulative	54	197.017	0.205574	0.0340359	1.54183e-09
IGF1	Height	Significance	7	Inverse variance weighted	Cumulative	63	178.081	0.171377	0.0729773	0.0188566
IGF1	Height	Significance	7	Weighted mode	Cumulative	63	178.081	0.102092	0.0321248	0.00231359
IGF1	Height	Significance	7	Weighted median	Cumulative	63	178.081	0.162136	0.0317176	3.19028e-07
IGF1	Height	Significance	8	Inverse variance weighted	Cumulative	72	163.318	0.185443	0.0691822	0.00735117
IGF1	Height	Significance	8	Weighted mode	Cumulative	72	163.318	0.1091	0.0331009	0.00153307
IGF1	Height	Significance	8	Weighted median	Cumulative	72	163.318	0.166405	0.0326719	3.52067e-07
IGF1	Height	Significance	9	Inverse variance weighted	Cumulative	81	151.317	0.172002	0.0649638	0.0081053
IGF1	Height	Significance	9	Weighted mode	Cumulative	81	151.317	0.105895	0.0351554	0.00347109
IGF1	Height	Significance	9	Weighted median	Cumulative	81	151.317	0.158325	0.0316056	5.46001e-07
IGF1	Height	Significance	10	Inverse variance weighted	Cumulative	89	142.239	0.175225	0.0614857	0.00437393
IGF1	Height	Significance	10	Weighted mode	Cumulative	89	142.239	0.104151	0.0350613	0.00383173
IGF1	Height	Significance	10	Weighted median	Cumulative	89	142.239	0.160428	0.0310112	2.30109e-07
IGF1	Height	Significance	11	Inverse variance weighted	Cumulative	98	133.671	0.165316	0.0598554	0.0057461
IGF1	Height	Significance	11	Weighted mode	Cumulative	98	133.671	0.104965	0.0350414	0.00347835
IGF1	Height	Significance	11	Weighted median	Cumulative	98	133.671	0.159021	0.0292271	5.30226e-08
IGF1	Height	Significance	12	Inverse variance weighted	Cumulative	107	126.378	0.162098	0.057476	0.00479835
IGF1	Height	Significance	12	Weighted mode	Cumulative	107	126.378	0.0935234	0.0349309	0.00860061
IGF1	Height	Significance	12	Weighted median	Cumulative	107	126.378	0.153863	0.0306417	5.13038e-07
IGF1	Height	Significance	13	Inverse variance weighted	Cumulative	116	120.062	0.1631	0.0545446	0.0027878
IGF1	Height	Significance	13	Weighted mode	Cumulative	116	120.062	0.0910883	0.0321952	0.00550685
IGF1	Height	Significance	13	Weighted median	Cumulative	116	120.062	0.154721	0.0289034	8.64877e-08
IGF1	Height	Significance	14	Inverse variance weighted	Cumulative	125	114.51	0.159867	0.0526586	0.00239801
IGF1	Height	Significance	14	Weighted mode	Cumulative	125	114.51	0.092774	0.0313954	0.00374272
IGF1	Height	Significance	14	Weighted median	Cumulative	125	114.51	0.148236	0.0291472	3.66154e-07
IGF1	Height	Significance	15	Inverse variance weighted	Cumulative	134	109.563	0.160321	0.0504481	0.00148326
IGF1	Height	Significance	15	Weighted mode	Cumulative	134	109.563	0.0911464	0.0335824	0.00752635
IGF1	Height	Significance	15	Weighted median	Cumulative	134	109.563	0.148495	0.0288609	2.67248e-07
IGF1	Height	Significance	16	Inverse variance weighted	Cumulative	143	105.119	0.157831	0.0485373	0.00114694
IGF1	Height	Significance	16	Weighted mode	Cumulative	143	105.119	0.0749717	0.0323854	0.0220471
IGF1	Height	Significance	16	Weighted median	Cumulative	143	105.119	0.146543	0.0290061	4.36915e-07
IGF1	Height	Significance	17	Inverse variance weighted	Cumulative	152	101.107	0.156148	0.0468309	0.00085515
IGF1	Height	Significance	17	Weighted mode	Cumulative	152	101.107	0.0741915	0.0333024	0.0273715
IGF1	Height	Significance	17	Weighted median	Cumulative	152	101.107	0.14479	0.0283536	3.28027e-07
IGF1	Height	Significance	18	Inverse variance weighted	Cumulative	161	97.4354	0.143696	0.0479321	0.00271844
IGF1	Height	Significance	18	Weighted mode	Cumulative	161	97.4354	0.0772572	0.0340422	0.0245765
IGF1	Height	Significance	18	Weighted median	Cumulative	161	97.4354	0.143107	0.0278891	2.87779e-07
IGF1	Height	Significance	19	Inverse variance weighted	Cumulative	170	94.0917	0.145892	0.0466537	0.0017653
IGF1	Height	Significance	19	Weighted mode	Cumulative	170	94.0917	0.0758029	0.0333247	0.0241823
IGF1	Height	Significance	19	Weighted median	Cumulative	170	94.0917	0.145075	0.0278008	1.80503e-07
IGF1	Height	Significance	20	Inverse variance weighted	Cumulative	179	91.0312	0.137914	0.0457753	0.00258814
IGF1	Height	Significance	20	Weighted mode	Cumulative	179	91.0312	0.0752818	0.0332365	0.0247159
IGF1	Height	Significance	20	Weighted median	Cumulative	179	91.0312	0.140898	0.0276397	3.43846e-07
IGF1	Height	Normalized significance	1	Inverse variance weighted	Group-specific	9	613.87	0.271806	0.0788013	0.000562144
IGF1	Height	Normalized significance	1	Weighted mode	Group-specific	9	613.87	0.0653379	0.0304617	0.0642819
IGF1	Height	Normalized significance	1	Weighted median	Group-specific	9	613.87	0.233972	0.0444	1.36689e-07
IGF1	Height	Normalized significance	2	Inverse variance weighted	Group-specific	9	182.229	-0.193078	0.287421	0.501737
IGF1	Height	Normalized significance	2	Weighted mode	Group-specific	9	182.229	-0.0782024	0.0587869	0.220101
IGF1	Height	Normalized significance	2	Weighted median	Group-specific	9	182.229	-0.0761945	0.0569729	0.181098
IGF1	Height	Normalized significance	3	Inverse variance weighted	Group-specific	9	122.317	0.438941	0.20363	0.0311162
IGF1	Height	Normalized significance	3	Weighted mode	Group-specific	9	122.317	0.010196	0.0584094	0.865762
IGF1	Height	Normalized significance	3	Weighted median	Group-specific	9	122.317	0.0647935	0.0746852	0.385638
IGF1	Height	Normalized significance	4	Inverse variance weighted	Group-specific	9	93.9796	-0.0416321	0.328683	0.899207
IGF1	Height	Normalized significance	4	Weighted mode	Group-specific	9	93.9796	0.298394	0.135995	0.0595336
IGF1	Height	Normalized significance	4	Weighted median	Group-specific	9	93.9796	0.28886	0.0796176	0.000285529
IGF1	Height	Normalized significance	5	Inverse variance weighted	Group-specific	9	80.5655	0.355568	0.0932259	0.000136708
IGF1	Height	Normalized significance	5	Weighted mode	Group-specific	9	80.5655	0.336417	0.127839	0.0301052
IGF1	Height	Normalized significance	5	Weighted median	Group-specific	9	80.5655	0.350838	0.0766434	4.70488e-06
IGF1	Height	Normalized significance	6	Inverse variance weighted	Group-specific	9	66.5149	0.213121	0.143854	0.13847
IGF1	Height	Normalized significance	6	Weighted mode	Group-specific	9	66.5149	0.272707	0.148667	0.103943
IGF1	Height	Normalized significance	6	Weighted median	Group-specific	9	66.5149	0.189449	0.092798	0.0411996
IGF1	Height	Normalized significance	7	Inverse variance weighted	Group-specific	9	60.8833	-0.221967	0.343301	0.517913
IGF1	Height	Normalized significance	7	Weighted mode	Group-specific	9	60.8833	0.0218835	0.115481	0.854422
IGF1	Height	Normalized significance	7	Weighted median	Group-specific	9	60.8833	0.012516	0.0882791	0.887256
IGF1	Height	Normalized significance	8	Inverse variance weighted	Group-specific	9	56.4697	0.530224	0.237705	0.0257082
IGF1	Height	Normalized significance	8	Weighted mode	Group-specific	9	56.4697	0.305378	0.147564	0.0722885
IGF1	Height	Normalized significance	8	Weighted median	Group-specific	9	56.4697	0.367485	0.113388	0.00119127
IGF1	Height	Normalized significance	9	Inverse variance weighted	Group-specific	9	51.9315	-0.188205	0.134266	0.160995
IGF1	Height	Normalized significance	9	Weighted mode	Group-specific	9	51.9315	-0.297961	0.256628	0.279086
IGF1	Height	Normalized significance	9	Weighted median	Group-specific	9	51.9315	-0.189849	0.104747	0.0699168
IGF1	Height	Normalized significance	10	Inverse variance weighted	Group-specific	8	47.1374	0.384028	0.163245	0.0186498
IGF1	Height	Normalized significance	10	Weighted mode	Group-specific	8	47.1374	0.50812	0.164559	0.0176221
IGF1	Height	Normalized significance	10	Weighted median	Group-specific	8	47.1374	0.468501	0.111286	2.55512e-05
IGF1	Height	Normalized significance	11	Inverse variance weighted	Group-specific	9	45.7377	-0.274072	0.272026	0.313686
IGF1	Height	Normalized significance	11	Weighted mode	Group-specific	9	45.7377	0.0247793	0.141169	0.865026
IGF1	Height	Normalized significance	11	Weighted median	Group-specific	9	45.7377	0.0366498	0.124702	0.768835
IGF1	Height	Normalized significance	12	Inverse variance weighted	Group-specific	9	43.7985	0.0500303	0.231728	0.829065
IGF1	Height	Normalized significance	12	Weighted mode	Group-specific	9	43.7985	-0.0558317	0.206353	0.793576
IGF1	Height	Normalized significance	12	Weighted median	Group-specific	9	43.7985	-0.008049	0.11858	0.945882
IGF1	Height	Normalized significance	13	Inverse variance weighted	Group-specific	9	41.8431	0.198285	0.0857912	0.0208189
IGF1	Height	Normalized significance	13	Weighted mode	Group-specific	9	41.8431	0.0389353	0.175227	0.829726
IGF1	Height	Normalized significance	13	Weighted median	Group-specific	9	41.8431	0.14108	0.0952612	0.138612
IGF1	Height	Normalized significance	14	Inverse variance weighted	Group-specific	9	39.8867	0.0378031	0.221627	0.864561
IGF1	Height	Normalized significance	14	Weighted mode	Group-specific	9	39.8867	-0.127112	0.254246	0.630566
IGF1	Height	Normalized significance	14	Weighted median	Group-specific	9	39.8867	-0.000566286	0.136141	0.996681
IGF1	Height	Normalized significance	15	Inverse variance weighted	Group-specific	9	37.855	0.178715	0.122942	0.146043
IGF1	Height	Normalized significance	15	Weighted mode	Group-specific	9	37.855	-0.175529	0.320998	0.599417
IGF1	Height	Normalized significance	15	Weighted median	Group-specific	9	37.855	0.178423	0.102884	0.0828808
IGF1	Height	Normalized significance	16	Inverse variance weighted	Group-specific	9	36.0425	-0.0539018	0.146599	0.71311
IGF1	Height	Normalized significance	16	Weighted mode	Group-specific	9	36.0425	0.0874752	0.137452	0.542288
IGF1	Height	Normalized significance	16	Weighted median	Group-specific	9	36.0425	0.11061	0.11309	0.328041
IGF1	Height	Normalized significance	17	Inverse variance weighted	Group-specific	9	34.4935	0.18341	0.107296	0.0873808
IGF1	Height	Normalized significance	17	Weighted mode	Group-specific	9	34.4935	-0.0551448	0.149066	0.721033
IGF1	Height	Normalized significance	17	Weighted median	Group-specific	9	34.4935	-0.00639116	0.107158	0.95244
IGF1	Height	Normalized significance	18	Inverse variance weighted	Group-specific	9	32.6627	-0.467718	0.47104	0.320735
IGF1	Height	Normalized significance	18	Weighted mode	Group-specific	9	32.6627	-0.301453	0.187944	0.147393
IGF1	Height	Normalized significance	18	Weighted median	Group-specific	9	32.6627	-0.21561	0.140768	0.125604
IGF1	Height	Normalized significance	19	Inverse variance weighted	Group-specific	9	31.5489	0.267891	0.213954	0.210536
IGF1	Height	Normalized significance	19	Weighted mode	Group-specific	9	31.5489	0.217229	0.180006	0.261985
IGF1	Height	Normalized significance	19	Weighted median	Group-specific	9	31.5489	0.198892	0.123766	0.108052
IGF1	Height	Normalized significance	20	Inverse variance weighted	Group-specific	9	30.5301	-0.303497	0.239475	0.205031
IGF1	Height	Normalized significance	20	Weighted mode	Group-specific	9	30.5301	-0.103113	0.165911	0.551568
IGF1	Height	Normalized significance	20	Weighted median	Group-specific	9	30.5301	-0.12566	0.122574	0.305281
IGF1	Height	Normalized significance	1	Inverse variance weighted	Cumulative	9	613.87	0.271806	0.0788013	0.000562144
IGF1	Height	Normalized significance	1	Weighted mode	Cumulative	9	613.87	0.0653379	0.030111	0.0618283
IGF1	Height	Normalized significance	1	Weighted median	Cumulative	9	613.87	0.233972	0.0463246	4.4016e-07
IGF1	Height	Normalized significance	2	Inverse variance weighted	Cumulative	18	400.839	0.164711	0.116012	0.155672
IGF1	Height	Normalized significance	2	Weighted mode	Cumulative	18	400.839	0.10359	0.0337203	0.00690587
IGF1	Height	Normalized significance	2	Weighted median	Cumulative	18	400.839	0.112701	0.0395017	0.00432991
IGF1	Height	Normalized significance	3	Inverse variance weighted	Cumulative	27	309.628	0.200227	0.0981767	0.041405
IGF1	Height	Normalized significance	3	Weighted mode	Cumulative	27	309.628	0.108573	0.0323792	0.00245808
IGF1	Height	Normalized significance	3	Weighted median	Cumulative	27	309.628	0.110853	0.0378653	0.00341629
IGF1	Height	Normalized significance	4	Inverse variance weighted	Cumulative	36	256.804	0.17782	0.0944721	0.0598021
IGF1	Height	Normalized significance	4	Weighted mode	Cumulative	36	256.804	0.109067	0.0311143	0.00126978
IGF1	Height	Normalized significance	4	Weighted median	Cumulative	36	256.804	0.130803	0.0374124	0.000471839
IGF1	Height	Normalized significance	5	Inverse variance weighted	Cumulative	45	222.381	0.190717	0.0821417	0.0202432
IGF1	Height	Normalized significance	5	Weighted mode	Cumulative	45	222.381	0.0871981	0.0328178	0.0109432
IGF1	Height	Normalized significance	5	Weighted median	Cumulative	45	222.381	0.198827	0.0358482	2.91665e-08
IGF1	Height	Normalized significance	6	Inverse variance weighted	Cumulative	54	197.017	0.191962	0.0739211	0.00940823
IGF1	Height	Normalized significance	6	Weighted mode	Cumulative	54	197.017	0.104877	0.0341986	0.00340366
IGF1	Height	Normalized significance	6	Weighted median	Cumulative	54	197.017	0.205574	0.034001	1.48369e-09
IGF1	Height	Normalized significance	7	Inverse variance weighted	Cumulative	63	178.081	0.171377	0.0729773	0.0188566
IGF1	Height	Normalized significance	7	Weighted mode	Cumulative	63	178.081	0.102092	0.0357506	0.00583531
IGF1	Height	Normalized significance	7	Weighted median	Cumulative	63	178.081	0.162136	0.0324927	6.04095e-07
IGF1	Height	Normalized significance	8	Inverse variance weighted	Cumulative	72	163.318	0.185443	0.0691822	0.00735117
IGF1	Height	Normalized significance	8	Weighted mode	Cumulative	72	163.318	0.1091	0.03451	0.00230928
IGF1	Height	Normalized significance	8	Weighted median	Cumulative	72	163.318	0.166405	0.0324276	2.87319e-07
IGF1	Height	Normalized significance	9	Inverse variance weighted	Cumulative	81	151.317	0.172002	0.0649638	0.0081053
IGF1	Height	Normalized significance	9	Weighted mode	Cumulative	81	151.317	0.105895	0.0332272	0.00205125
IGF1	Height	Normalized significance	9	Weighted median	Cumulative	81	151.317	0.158325	0.0329025	1.4947e-06
IGF1	Height	Normalized significance	10	Inverse variance weighted	Cumulative	89	142.239	0.178279	0.061648	0.00382932
IGF1	Height	Normalized significance	10	Weighted mode	Cumulative	89	142.239	0.108351	0.0328114	0.0013874
IGF1	Height	Normalized significance	10	Weighted median	Cumulative	89	142.239	0.162035	0.0320854	4.41503e-07
IGF1	Height	Normalized significance	11	Inverse variance weighted	Cumulative	98	133.671	0.165316	0.0598554	0.0057461
IGF1	Height	Normalized significance	11	Weighted mode	Cumulative	98	133.671	0.104965	0.0345801	0.00308409
IGF1	Height	Normalized significance	11	Weighted median	Cumulative	98	133.671	0.159021	0.0299306	1.0785e-07
IGF1	Height	Normalized significance	12	Inverse variance weighted	Cumulative	107	126.378	0.162098	0.057476	0.00479835
IGF1	Height	Normalized significance	12	Weighted mode	Cumulative	107	126.378	0.0935234	0.0331768	0.00575074
IGF1	Height	Normalized significance	12	Weighted median	Cumulative	107	126.378	0.153863	0.0304356	4.29562e-07
IGF1	Height	Normalized significance	13	Inverse variance weighted	Cumulative	116	120.062	0.1631	0.0545446	0.0027878
IGF1	Height	Normalized significance	13	Weighted mode	Cumulative	116	120.062	0.0910883	0.0339792	0.00842653
IGF1	Height	Normalized significance	13	Weighted median	Cumulative	116	120.062	0.154721	0.0301952	2.99067e-07
IGF1	Height	Normalized significance	14	Inverse variance weighted	Cumulative	125	114.51	0.159867	0.0526586	0.00239801
IGF1	Height	Normalized significance	14	Weighted mode	Cumulative	125	114.51	0.092774	0.0324911	0.00504098
IGF1	Height	Normalized significance	14	Weighted median	Cumulative	125	114.51	0.148236	0.0304171	1.09673e-06
IGF1	Height	Normalized significance	15	Inverse variance weighted	Cumulative	134	109.563	0.160321	0.0504481	0.00148326
IGF1	Height	Normalized significance	15	Weighted mode	Cumulative	134	109.563	0.0911464	0.0331256	0.00675945
IGF1	Height	Normalized significance	15	Weighted median	Cumulative	134	109.563	0.148495	0.0282435	1.45899e-07
IGF1	Height	Normalized significance	16	Inverse variance weighted	Cumulative	143	105.119	0.155616	0.0486301	0.0013743
IGF1	Height	Normalized significance	16	Weighted mode	Cumulative	143	105.119	0.0755714	0.0348921	0.0319911
IGF1	Height	Normalized significance	16	Weighted median	Cumulative	143	105.119	0.146009	0.0291909	5.67772e-07
IGF1	Height	Normalized significance	17	Inverse variance weighted	Cumulative	152	101.107	0.156148	0.0468309	0.00085515
IGF1	Height	Normalized significance	17	Weighted mode	Cumulative	152	101.107	0.0741915	0.0330533	0.026247
IGF1	Height	Normalized significance	17	Weighted median	Cumulative	152	101.107	0.14479	0.0282142	2.8694e-07
IGF1	Height	Normalized significance	18	Inverse variance weighted	Cumulative	161	97.4354	0.143696	0.0479321	0.00271844
IGF1	Height	Normalized significance	18	Weighted mode	Cumulative	161	97.4354	0.0772572	0.0339763	0.0243039
IGF1	Height	Normalized significance	18	Weighted median	Cumulative	161	97.4354	0.143107	0.0286298	5.77742e-07
IGF1	Height	Normalized significance	19	Inverse variance weighted	Cumulative	170	94.0917	0.145892	0.0466537	0.0017653
IGF1	Height	Normalized significance	19	Weighted mode	Cumulative	170	94.0917	0.0758029	0.0330279	0.0229557
IGF1	Height	Normalized significance	19	Weighted median	Cumulative	170	94.0917	0.145075	0.0271538	9.15701e-08
IGF1	Height	Normalized significance	20	Inverse variance weighted	Cumulative	179	91.0312	0.137914	0.0457753	0.00258814
IGF1	Height	Normalized significance	20	Weighted mode	Cumulative	179	91.0312	0.0752818	0.0341431	0.0287434
IGF1	Height	Normalized significance	20	Weighted median	Cumulative	179	91.0312	0.140898	0.0271912	2.19794e-07
LDL	CAD	Absolute effect size	1	Inverse variance weighted	Group-specific	4	1107.38	0.366114	0.0711693	2.68566e-07
LDL	CAD	Absolute effect size	1	Weighted mode	Group-specific	4	1107.38	0.266335	0.0252955	0.00182974
LDL	CAD	Absolute effect size	1	Weighted median	Group-specific	4	1107.38	0.290378	0.0374947	9.59588e-15
LDL	CAD	Absolute effect size	2	Inverse variance weighted	Group-specific	4	471.984	0.518413	0.252994	0.0404513
LDL	CAD	Absolute effect size	2	Weighted mode	Group-specific	4	471.984	0.461846	0.0330264	0.000791817
LDL	CAD	Absolute effect size	2	Weighted median	Group-specific	4	471.984	0.411972	0.0462336	5.07216e-19
LDL	CAD	Absolute effect size	3	Inverse variance weighted	Group-specific	4	176.361	0.488955	0.0758859	1.16915e-10
LDL	CAD	Absolute effect size	3	Weighted mode	Group-specific	4	176.361	0.566282	0.0913873	0.00846721
LDL	CAD	Absolute effect size	3	Weighted median	Group-specific	4	176.361	0.581773	0.0718422	5.59061e-16
LDL	CAD	Absolute effect size	4	Inverse variance weighted	Group-specific	4	127.697	0.335095	0.0738454	5.68454e-06
LDL	CAD	Absolute effect size	4	Weighted mode	Group-specific	4	127.697	0.383511	0.0690887	0.0115295
LDL	CAD	Absolute effect size	4	Weighted median	Group-specific	4	127.697	0.326641	0.0631462	2.30641e-07
LDL	CAD	Absolute effect size	5	Inverse variance weighted	Group-specific	4	164.092	0.633614	0.0764937	1.19894e-16
LDL	CAD	Absolute effect size	5	Weighted mode	Group-specific	4	164.092	0.576273	0.106511	0.0123819
LDL	CAD	Absolute effect size	5	Weighted median	Group-specific	4	164.092	0.601908	0.0736046	2.89591e-16
LDL	CAD	Absolute effect size	6	Inverse variance weighted	Group-specific	4	112.645	0.350048	0.0787393	8.76227e-06
LDL	CAD	Absolute effect size	6	Weighted mode	Group-specific	4	112.645	0.346464	0.107149	0.0480889
LDL	CAD	Absolute effect size	6	Weighted median	Group-specific	4	112.645	0.342822	0.0806134	2.11238e-05
LDL	CAD	Absolute effect size	7	Inverse variance weighted	Group-specific	4	89.5969	0.184492	0.0744398	0.0131971
LDL	CAD	Absolute effect size	7	Weighted mode	Group-specific	4	89.5969	0.116556	0.0929619	0.298724
LDL	CAD	Absolute effect size	7	Weighted median	Group-specific	4	89.5969	0.161011	0.0841195	0.0556101
LDL	CAD	Absolute effect size	8	Inverse variance weighted	Group-specific	4	96.6802	0.516701	0.0744486	3.91066e-12
LDL	CAD	Absolute effect size	8	Weighted mode	Group-specific	4	96.6802	0.499257	0.11417	0.0221251
LDL	CAD	Absolute effect size	8	Weighted median	Group-specific	4	96.6802	0.506259	0.0833468	1.24662e-09
LDL	CAD	Absolute effect size	9	Inverse variance weighted	Group-specific	4	90.5533	0.318567	0.0705696	6.35491e-06
LDL	CAD	Absolute effect size	9	Weighted mode	Group-specific	4	90.5533	0.345389	0.104396	0.0454452
LDL	CAD	Absolute effect size	9	Weighted median	Group-specific	4	90.5533	0.333569	0.0876558	0.000141556
LDL	CAD	Absolute effect size	10	Inverse variance weighted	Group-specific	4	67.1749	0.435544	0.0839282	2.10882e-07
LDL	CAD	Absolute effect size	10	Weighted mode	Group-specific	4	67.1749	0.44724	0.135332	0.0455708
LDL	CAD	Absolute effect size	10	Weighted median	Group-specific	4	67.1749	0.438783	0.108178	4.98981e-05
LDL	CAD	Absolute effect size	11	Inverse variance weighted	Group-specific	4	69.4295	0.770776	0.414026	0.0626506
LDL	CAD	Absolute effect size	11	Weighted mode	Group-specific	4	69.4295	0.343766	0.285213	0.314491
LDL	CAD	Absolute effect size	11	Weighted median	Group-specific	4	69.4295	0.569824	0.123503	3.95309e-06
LDL	CAD	Absolute effect size	12	Inverse variance weighted	Group-specific	4	64.3225	0.418281	0.0993499	2.55175e-05
LDL	CAD	Absolute effect size	12	Weighted mode	Group-specific	4	64.3225	0.316216	0.160315	0.143103
LDL	CAD	Absolute effect size	12	Weighted median	Group-specific	4	64.3225	0.328475	0.113483	0.00379766
LDL	CAD	Absolute effect size	13	Inverse variance weighted	Group-specific	4	64.4764	-0.0240178	0.191342	0.90011
LDL	CAD	Absolute effect size	13	Weighted mode	Group-specific	4	64.4764	-0.0756689	0.114456	0.555776
LDL	CAD	Absolute effect size	13	Weighted median	Group-specific	4	64.4764	-0.0582431	0.113937	0.609219
LDL	CAD	Absolute effect size	14	Inverse variance weighted	Group-specific	4	57.6636	0.236773	0.245825	0.335458
LDL	CAD	Absolute effect size	14	Weighted mode	Group-specific	4	57.6636	0.00806906	0.1743	0.965985
LDL	CAD	Absolute effect size	14	Weighted median	Group-specific	4	57.6636	0.15205	0.124982	0.223765
LDL	CAD	Absolute effect size	15	Inverse variance weighted	Group-specific	4	50.3836	0.167366	0.13729	0.222819
LDL	CAD	Absolute effect size	15	Weighted mode	Group-specific	4	50.3836	0.0735276	0.122484	0.590623
LDL	CAD	Absolute effect size	15	Weighted median	Group-specific	4	50.3836	0.0828274	0.113428	0.465257
LDL	CAD	Absolute effect size	16	Inverse variance weighted	Group-specific	4	48.649	0.479042	0.0949522	4.53325e-07
LDL	CAD	Absolute effect size	16	Weighted mode	Group-specific	4	48.649	0.447892	0.17368	0.081862
LDL	CAD	Absolute effect size	16	Weighted median	Group-specific	4	48.649	0.46111	0.12043	0.000128735
LDL	CAD	Absolute effect size	17	Inverse variance weighted	Group-specific	4	54.0667	-0.396152	0.628775	0.52867
LDL	CAD	Absolute effect size	17	Weighted mode	Group-specific	4	54.0667	0.379844	0.158089	0.0956394
LDL	CAD	Absolute effect size	17	Weighted median	Group-specific	4	54.0667	0.249904	0.158042	0.11382
LDL	CAD	Absolute effect size	18	Inverse variance weighted	Group-specific	4	42.614	-0.142489	0.401661	0.722777
LDL	CAD	Absolute effect size	18	Weighted mode	Group-specific	4	42.614	0.0590293	0.187874	0.773954
LDL	CAD	Absolute effect size	18	Weighted median	Group-specific	4	42.614	-0.00687655	0.163709	0.966495
LDL	CAD	Absolute effect size	19	Inverse variance weighted	Group-specific	4	36.8004	-0.124813	0.534753	0.815448
LDL	CAD	Absolute effect size	19	Weighted mode	Group-specific	4	36.8004	0.378129	0.148319	0.0839842
LDL	CAD	Absolute effect size	19	Weighted median	Group-specific	4	36.8004	0.347373	0.148259	0.0191291
LDL	CAD	Absolute effect size	20	Inverse variance weighted	Group-specific	5	35.3575	0.755997	0.100692	6.00153e-14
LDL	CAD	Absolute effect size	20	Weighted mode	Group-specific	5	35.3575	0.651771	0.195217	0.0288704
LDL	CAD	Absolute effect size	20	Weighted median	Group-specific	5	35.3575	0.687138	0.149038	4.01735e-06
LDL	CAD	Absolute effect size	1	Inverse variance weighted	Cumulative	4	1107.38	0.366114	0.0711693	2.68566e-07
LDL	CAD	Absolute effect size	1	Weighted mode	Cumulative	4	1107.38	0.266335	0.0273284	0.00229514
LDL	CAD	Absolute effect size	1	Weighted median	Cumulative	4	1107.38	0.290378	0.0382749	3.28307e-14
LDL	CAD	Absolute effect size	2	Inverse variance weighted	Cumulative	8	813.287	0.41596	0.105678	8.28118e-05
LDL	CAD	Absolute effect size	2	Weighted mode	Cumulative	8	813.287	0.283007	0.0290221	2.52498e-05
LDL	CAD	Absolute effect size	2	Weighted median	Cumulative	8	813.287	0.29892	0.034739	7.64773e-18
LDL	CAD	Absolute effect size	3	Inverse variance weighted	Cumulative	12	643.271	0.423207	0.0812433	1.89726e-07
LDL	CAD	Absolute effect size	3	Weighted mode	Cumulative	12	643.271	0.306304	0.0369743	4.67984e-06
LDL	CAD	Absolute effect size	3	Weighted median	Cumulative	12	643.271	0.328762	0.0386548	1.81466e-17
LDL	CAD	Absolute effect size	4	Inverse variance weighted	Cumulative	16	522.433	0.41715	0.0679392	8.24921e-10
LDL	CAD	Absolute effect size	4	Weighted mode	Cumulative	16	522.433	0.281989	0.0361805	1.18565e-06
LDL	CAD	Absolute effect size	4	Weighted median	Cumulative	16	522.433	0.343533	0.0328101	1.18187e-25
LDL	CAD	Absolute effect size	5	Inverse variance weighted	Cumulative	20	470.897	0.432051	0.0601235	6.66874e-13
LDL	CAD	Absolute effect size	5	Weighted mode	Cumulative	20	470.897	0.29575	0.0442802	2.18842e-06
LDL	CAD	Absolute effect size	5	Weighted median	Cumulative	20	470.897	0.372282	0.0376721	4.97535e-23
LDL	CAD	Absolute effect size	6	Inverse variance weighted	Cumulative	24	416.778	0.427673	0.0537093	1.6828e-15
LDL	CAD	Absolute effect size	6	Weighted mode	Cumulative	24	416.778	0.286146	0.0374343	9.28242e-08
LDL	CAD	Absolute effect size	6	Weighted median	Cumulative	24	416.778	0.364632	0.0356159	1.34113e-24
LDL	CAD	Absolute effect size	7	Inverse variance weighted	Cumulative	28	379.41	0.419768	0.0496623	2.85278e-17
LDL	CAD	Absolute effect size	7	Weighted mode	Cumulative	28	379.41	0.277647	0.0358302	2.47252e-08
LDL	CAD	Absolute effect size	7	Weighted median	Cumulative	28	379.41	0.360769	0.03502	6.91586e-25
LDL	CAD	Absolute effect size	8	Inverse variance weighted	Cumulative	32	344.765	0.423339	0.0458202	2.48478e-20
LDL	CAD	Absolute effect size	8	Weighted mode	Cumulative	32	344.765	0.283271	0.0396279	4.92088e-08
LDL	CAD	Absolute effect size	8	Weighted median	Cumulative	32	344.765	0.365094	0.0344363	2.91659e-26
LDL	CAD	Absolute effect size	9	Inverse variance weighted	Cumulative	36	321.835	0.420016	0.04269	7.66603e-23
LDL	CAD	Absolute effect size	9	Weighted mode	Cumulative	36	321.835	0.277735	0.033599	9.61725e-10
LDL	CAD	Absolute effect size	9	Weighted median	Cumulative	36	321.835	0.363745	0.0321172	9.80544e-30
LDL	CAD	Absolute effect size	10	Inverse variance weighted	Cumulative	40	300.882	0.420357	0.0400927	1.01658e-25
LDL	CAD	Absolute effect size	10	Weighted mode	Cumulative	40	300.882	0.281808	0.0348666	7.3491e-10
LDL	CAD	Absolute effect size	10	Weighted median	Cumulative	40	300.882	0.366902	0.0323672	8.74e-30
LDL	CAD	Absolute effect size	11	Inverse variance weighted	Cumulative	44	282.809	0.428421	0.0419975	1.96013e-24
LDL	CAD	Absolute effect size	11	Weighted mode	Cumulative	44	282.809	0.282934	0.0380333	2.99329e-09
LDL	CAD	Absolute effect size	11	Weighted median	Cumulative	44	282.809	0.36521	0.0324433	2.14268e-29
LDL	CAD	Absolute effect size	12	Inverse variance weighted	Cumulative	48	267.318	0.428205	0.039909	7.39667e-27
LDL	CAD	Absolute effect size	12	Weighted mode	Cumulative	48	267.318	0.275039	0.0395372	9.51593e-09
LDL	CAD	Absolute effect size	12	Weighted median	Cumulative	48	267.318	0.363517	0.0325	4.82123e-29
LDL	CAD	Absolute effect size	13	Inverse variance weighted	Cumulative	52	254.003	0.419337	0.0394759	2.3395e-26
LDL	CAD	Absolute effect size	13	Weighted mode	Cumulative	52	254.003	0.276089	0.0396107	6.06889e-09
LDL	CAD	Absolute effect size	13	Weighted median	Cumulative	52	254.003	0.36076	0.030902	1.72422e-31
LDL	CAD	Absolute effect size	14	Inverse variance weighted	Cumulative	56	241.818	0.415963	0.0386032	4.50067e-27
LDL	CAD	Absolute effect size	14	Weighted mode	Cumulative	56	241.818	0.286614	0.0400832	2.13807e-09
LDL	CAD	Absolute effect size	14	Weighted median	Cumulative	56	241.818	0.360317	0.0301449	6.27367e-33
LDL	CAD	Absolute effect size	15	Inverse variance weighted	Cumulative	60	230.537	0.412268	0.0373914	2.871e-28
LDL	CAD	Absolute effect size	15	Weighted mode	Cumulative	60	230.537	0.28899	0.0440239	1.47126e-08
LDL	CAD	Absolute effect size	15	Weighted median	Cumulative	60	230.537	0.358049	0.029299	2.41449e-34
LDL	CAD	Absolute effect size	16	Inverse variance weighted	Cumulative	64	220.597	0.413304	0.0360108	1.71706e-30
LDL	CAD	Absolute effect size	16	Weighted mode	Cumulative	64	220.597	0.294095	0.0405326	7.15111e-10
LDL	CAD	Absolute effect size	16	Weighted median	Cumulative	64	220.597	0.359294	0.0300188	5.1672e-33
LDL	CAD	Absolute effect size	17	Inverse variance weighted	Cumulative	68	212.038	0.400316	0.0404749	4.57785e-23
LDL	CAD	Absolute effect size	17	Weighted mode	Cumulative	68	212.038	0.292464	0.047251	4.14095e-08
LDL	CAD	Absolute effect size	17	Weighted median	Cumulative	68	212.038	0.359812	0.0303343	1.87431e-32
LDL	CAD	Absolute effect size	18	Inverse variance weighted	Cumulative	72	203.677	0.393827	0.0407179	3.96148e-22
LDL	CAD	Absolute effect size	18	Weighted mode	Cumulative	72	203.677	0.303351	0.0452457	4.06978e-09
LDL	CAD	Absolute effect size	18	Weighted median	Cumulative	72	203.677	0.358838	0.0290773	5.46023e-35
LDL	CAD	Absolute effect size	19	Inverse variance weighted	Cumulative	76	195.831	0.387759	0.0415508	1.03738e-20
LDL	CAD	Absolute effect size	19	Weighted mode	Cumulative	76	195.831	0.303003	0.0465486	7.60039e-09
LDL	CAD	Absolute effect size	19	Weighted median	Cumulative	76	195.831	0.35922	0.0287981	1.03832e-35
LDL	CAD	Absolute effect size	20	Inverse variance weighted	Cumulative	81	186.833	0.392507	0.0402736	1.91847e-22
LDL	CAD	Absolute effect size	20	Weighted mode	Cumulative	81	186.833	0.303049	0.0444926	1.63184e-09
LDL	CAD	Absolute effect size	20	Weighted median	Cumulative	81	186.833	0.361336	0.029582	2.59432e-34
LDL	CAD	Normalized effect size	1	Inverse variance weighted	Group-specific	4	1337.38	0.430518	0.0803303	8.35222e-08
LDL	CAD	Normalized effect size	1	Weighted mode	Group-specific	4	1337.38	0.516934	0.0287528	0.00037531
LDL	CAD	Normalized effect size	1	Weighted median	Group-specific	4	1337.38	0.506448	0.032772	7.12631e-54
LDL	CAD	Normalized effect size	2	Inverse variance weighted	Group-specific	4	601.33	0.342288	0.0676595	4.21506e-07
LDL	CAD	Normalized effect size	2	Weighted mode	Group-specific	4	601.33	0.281388	0.0345768	0.00387964
LDL	CAD	Normalized effect size	2	Weighted median	Group-specific	4	601.33	0.283953	0.0360138	3.15608e-15
LDL	CAD	Normalized effect size	3	Inverse variance weighted	Group-specific	4	203.358	0.479632	0.116934	4.10047e-05
LDL	CAD	Normalized effect size	3	Weighted mode	Group-specific	4	203.358	0.357368	0.0708006	0.0149981
LDL	CAD	Normalized effect size	3	Weighted median	Group-specific	4	203.358	0.413655	0.0627695	4.39642e-11
LDL	CAD	Normalized effect size	4	Inverse variance weighted	Group-specific	4	152.961	0.321359	0.1183	0.00659811
LDL	CAD	Normalized effect size	4	Weighted mode	Group-specific	4	152.961	0.192722	0.100329	0.150506
LDL	CAD	Normalized effect size	4	Weighted median	Group-specific	4	152.961	0.26728	0.0656039	4.61836e-05
LDL	CAD	Normalized effect size	5	Inverse variance weighted	Group-specific	4	137.438	0.33501	0.0711901	2.52812e-06
LDL	CAD	Normalized effect size	5	Weighted mode	Group-specific	4	137.438	0.416207	0.10286	0.0271756
LDL	CAD	Normalized effect size	5	Weighted median	Group-specific	4	137.438	0.377894	0.0707263	9.13956e-08
LDL	CAD	Normalized effect size	6	Inverse variance weighted	Group-specific	4	76.5015	1.03724	0.533125	0.0517041
LDL	CAD	Normalized effect size	6	Weighted mode	Group-specific	4	76.5015	0.464201	0.0957353	0.0167405
LDL	CAD	Normalized effect size	6	Weighted median	Group-specific	4	76.5015	0.468948	0.105257	8.37907e-06
LDL	CAD	Normalized effect size	7	Inverse variance weighted	Group-specific	4	92.2195	0.78249	0.177038	9.87465e-06
LDL	CAD	Normalized effect size	7	Weighted mode	Group-specific	4	92.2195	0.642391	0.10539	0.00886968
LDL	CAD	Normalized effect size	7	Weighted median	Group-specific	4	92.2195	0.665959	0.100618	3.62375e-11
LDL	CAD	Normalized effect size	8	Inverse variance weighted	Group-specific	4	73.7692	0.15429	0.151549	0.308637
LDL	CAD	Normalized effect size	8	Weighted mode	Group-specific	4	73.7692	-0.037058	0.115181	0.768766
LDL	CAD	Normalized effect size	8	Weighted median	Group-specific	4	73.7692	0.0279313	0.0963781	0.771962
LDL	CAD	Normalized effect size	9	Inverse variance weighted	Group-specific	4	64.6529	0.261067	0.115256	0.0235066
LDL	CAD	Normalized effect size	9	Weighted mode	Group-specific	4	64.6529	0.3112	0.172683	0.169316
LDL	CAD	Normalized effect size	9	Weighted median	Group-specific	4	64.6529	0.28821	0.100343	0.0040758
LDL	CAD	Normalized effect size	10	Inverse variance weighted	Group-specific	4	64.7093	0.641756	0.286979	0.0253354
LDL	CAD	Normalized effect size	10	Weighted mode	Group-specific	4	64.7093	0.334781	0.124745	0.0748118
LDL	CAD	Normalized effect size	10	Weighted median	Group-specific	4	64.7093	0.367141	0.112732	0.00112697
LDL	CAD	Normalized effect size	11	Inverse variance weighted	Group-specific	4	61.5473	0.42445	0.108321	8.91259e-05
LDL	CAD	Normalized effect size	11	Weighted mode	Group-specific	4	61.5473	0.564257	0.192951	0.0612801
LDL	CAD	Normalized effect size	11	Weighted median	Group-specific	4	61.5473	0.469931	0.10998	1.92956e-05
LDL	CAD	Normalized effect size	12	Inverse variance weighted	Group-specific	4	58.2557	-0.151986	0.286617	0.595922
LDL	CAD	Normalized effect size	12	Weighted mode	Group-specific	4	58.2557	-0.146304	0.311369	0.670491
LDL	CAD	Normalized effect size	12	Weighted median	Group-specific	4	58.2557	-0.136737	0.135318	0.312263
LDL	CAD	Normalized effect size	13	Inverse variance weighted	Group-specific	4	55.1129	0.34922	0.138968	0.0119725
LDL	CAD	Normalized effect size	13	Weighted mode	Group-specific	4	55.1129	0.249978	0.164668	0.22629
LDL	CAD	Normalized effect size	13	Weighted median	Group-specific	4	55.1129	0.266885	0.123392	0.0305486
LDL	CAD	Normalized effect size	14	Inverse variance weighted	Group-specific	4	51.7447	-0.262735	0.591225	0.656761
LDL	CAD	Normalized effect size	14	Weighted mode	Group-specific	4	51.7447	0.396285	0.13354	0.0591848
LDL	CAD	Normalized effect size	14	Weighted median	Group-specific	4	51.7447	0.349881	0.123443	0.004592
LDL	CAD	Normalized effect size	15	Inverse variance weighted	Group-specific	4	47.2611	0.17384	0.275002	0.527295
LDL	CAD	Normalized effect size	15	Weighted mode	Group-specific	4	47.2611	0.0265122	0.21419	0.909318
LDL	CAD	Normalized effect size	15	Weighted median	Group-specific	4	47.2611	0.0824053	0.145037	0.56992
LDL	CAD	Normalized effect size	16	Inverse variance weighted	Group-specific	4	42.894	0.492237	0.112425	1.19577e-05
LDL	CAD	Normalized effect size	16	Weighted mode	Group-specific	4	42.894	0.336542	0.201804	0.193974
LDL	CAD	Normalized effect size	16	Weighted median	Group-specific	4	42.894	0.461791	0.126073	0.000249377
LDL	CAD	Normalized effect size	17	Inverse variance weighted	Group-specific	4	39.129	0.481142	0.292447	0.0999229
LDL	CAD	Normalized effect size	17	Weighted mode	Group-specific	4	39.129	0.837172	0.2406	0.0400691
LDL	CAD	Normalized effect size	17	Weighted median	Group-specific	4	39.129	0.593255	0.177697	0.00084212
LDL	CAD	Normalized effect size	18	Inverse variance weighted	Group-specific	4	37.9934	-0.0301674	0.475143	0.949375
LDL	CAD	Normalized effect size	18	Weighted mode	Group-specific	4	37.9934	0.608944	0.202608	0.0574154
LDL	CAD	Normalized effect size	18	Weighted median	Group-specific	4	37.9934	0.369235	0.159357	0.0205022
LDL	CAD	Normalized effect size	19	Inverse variance weighted	Group-specific	4	34.4436	-0.112838	0.555726	0.839099
LDL	CAD	Normalized effect size	19	Weighted mode	Group-specific	4	34.4436	0.398747	0.144876	0.0706046
LDL	CAD	Normalized effect size	19	Weighted median	Group-specific	4	34.4436	0.38675	0.151314	0.0105898
LDL	CAD	Normalized effect size	20	Inverse variance weighted	Group-specific	5	30.3569	0.450933	0.121785	0.000213328
LDL	CAD	Normalized effect size	20	Weighted mode	Group-specific	5	30.3569	0.187702	0.218937	0.43959
LDL	CAD	Normalized effect size	20	Weighted median	Group-specific	5	30.3569	0.432007	0.143649	0.00263507
LDL	CAD	Normalized effect size	1	Inverse variance weighted	Cumulative	4	1337.38	0.430518	0.0803303	8.35222e-08
LDL	CAD	Normalized effect size	1	Weighted mode	Cumulative	4	1337.38	0.516934	0.0297094	0.000413722
LDL	CAD	Normalized effect size	1	Weighted median	Cumulative	4	1337.38	0.506448	0.033782	8.32863e-51
LDL	CAD	Normalized effect size	2	Inverse variance weighted	Cumulative	8	1010.71	0.401312	0.0524003	1.88014e-14
LDL	CAD	Normalized effect size	2	Weighted mode	Cumulative	8	1010.71	0.269706	0.028311	2.94283e-05
LDL	CAD	Normalized effect size	2	Weighted median	Cumulative	8	1010.71	0.362626	0.0373401	2.69546e-22
LDL	CAD	Normalized effect size	3	Inverse variance weighted	Cumulative	12	752.471	0.409254	0.0447113	5.52449e-20
LDL	CAD	Normalized effect size	3	Weighted mode	Cumulative	12	752.471	0.2787	0.0318528	2.76012e-06
LDL	CAD	Normalized effect size	3	Weighted median	Cumulative	12	752.471	0.366628	0.0377037	2.38413e-22
LDL	CAD	Normalized effect size	4	Inverse variance weighted	Cumulative	16	609.702	0.402475	0.0400681	9.68635e-24
LDL	CAD	Normalized effect size	4	Weighted mode	Cumulative	16	609.702	0.280422	0.0337226	5.33011e-07
LDL	CAD	Normalized effect size	4	Weighted median	Cumulative	16	609.702	0.360416	0.0345297	1.66528e-25
LDL	CAD	Normalized effect size	5	Inverse variance weighted	Cumulative	20	529.657	0.398892	0.0354217	2.03848e-29
LDL	CAD	Normalized effect size	5	Weighted mode	Cumulative	20	529.657	0.279133	0.0334291	8.82117e-08
LDL	CAD	Normalized effect size	5	Weighted median	Cumulative	20	529.657	0.36097	0.0338528	1.51743e-26
LDL	CAD	Normalized effect size	6	Inverse variance weighted	Cumulative	24	443.101	0.420618	0.053342	3.13796e-15
LDL	CAD	Normalized effect size	6	Weighted mode	Cumulative	24	443.101	0.284784	0.0294689	1.45139e-09
LDL	CAD	Normalized effect size	6	Weighted median	Cumulative	24	443.101	0.363464	0.0329927	3.18139e-28
LDL	CAD	Normalized effect size	7	Inverse variance weighted	Cumulative	28	401.733	0.432534	0.051119	2.64369e-17
LDL	CAD	Normalized effect size	7	Weighted mode	Cumulative	28	401.733	0.291288	0.0411597	1.31069e-07
LDL	CAD	Normalized effect size	7	Weighted median	Cumulative	28	401.733	0.372767	0.0346377	5.20954e-27
LDL	CAD	Normalized effect size	8	Inverse variance weighted	Cumulative	32	362.976	0.425108	0.0483676	1.50746e-18
LDL	CAD	Normalized effect size	8	Weighted mode	Cumulative	32	362.976	0.291797	0.0384147	1.45444e-08
LDL	CAD	Normalized effect size	8	Weighted median	Cumulative	32	362.976	0.365497	0.0333573	6.14812e-28
LDL	CAD	Normalized effect size	9	Inverse variance weighted	Cumulative	36	330.899	0.420893	0.0454678	2.10369e-20
LDL	CAD	Normalized effect size	9	Weighted mode	Cumulative	36	330.899	0.287257	0.0409171	3.59505e-08
LDL	CAD	Normalized effect size	9	Weighted median	Cumulative	36	330.899	0.362462	0.0319072	6.6222e-30
LDL	CAD	Normalized effect size	10	Inverse variance weighted	Cumulative	40	308.862	0.425484	0.0444283	1.0003e-21
LDL	CAD	Normalized effect size	10	Weighted mode	Cumulative	40	308.862	0.284993	0.0391935	9.11239e-09
LDL	CAD	Normalized effect size	10	Weighted median	Cumulative	40	308.862	0.361937	0.0320265	1.2945e-29
LDL	CAD	Normalized effect size	11	Inverse variance weighted	Cumulative	44	289.888	0.425463	0.0420751	4.88829e-24
LDL	CAD	Normalized effect size	11	Weighted mode	Cumulative	44	289.888	0.288504	0.0383132	2.21563e-09
LDL	CAD	Normalized effect size	11	Weighted median	Cumulative	44	289.888	0.363448	0.0323062	2.31349e-29
LDL	CAD	Normalized effect size	12	Inverse variance weighted	Cumulative	48	273.397	0.414829	0.0425985	2.07345e-22
LDL	CAD	Normalized effect size	12	Weighted mode	Cumulative	48	273.397	0.289664	0.0391201	1.99666e-09
LDL	CAD	Normalized effect size	12	Weighted median	Cumulative	48	273.397	0.361945	0.0315812	2.07665e-30
LDL	CAD	Normalized effect size	13	Inverse variance weighted	Cumulative	52	258.633	0.413754	0.0408029	3.65952e-24
LDL	CAD	Normalized effect size	13	Weighted mode	Cumulative	52	258.633	0.286715	0.0437428	2.75071e-08
LDL	CAD	Normalized effect size	13	Weighted median	Cumulative	52	258.633	0.360329	0.0306464	6.45278e-32
LDL	CAD	Normalized effect size	14	Inverse variance weighted	Cumulative	56	245.462	0.402832	0.0442592	8.89818e-20
LDL	CAD	Normalized effect size	14	Weighted mode	Cumulative	56	245.462	0.291925	0.0450901	2.73142e-08
LDL	CAD	Normalized effect size	14	Weighted median	Cumulative	56	245.462	0.360671	0.0307948	1.10544e-31
LDL	CAD	Normalized effect size	15	Inverse variance weighted	Cumulative	60	233.134	0.399619	0.0432053	2.25992e-20
LDL	CAD	Normalized effect size	15	Weighted mode	Cumulative	60	233.134	0.303014	0.0473379	2.76774e-08
LDL	CAD	Normalized effect size	15	Weighted median	Cumulative	60	233.134	0.359246	0.0298943	2.88672e-33
LDL	CAD	Normalized effect size	16	Inverse variance weighted	Cumulative	64	222.517	0.401006	0.0416296	5.81777e-22
LDL	CAD	Normalized effect size	16	Weighted mode	Cumulative	64	222.517	0.303114	0.0418352	7.45465e-10
LDL	CAD	Normalized effect size	16	Weighted median	Cumulative	64	222.517	0.360198	0.0305126	3.68197e-32
LDL	CAD	Normalized effect size	17	Inverse variance weighted	Cumulative	68	212.6	0.401939	0.0406975	5.27655e-23
LDL	CAD	Normalized effect size	17	Weighted mode	Cumulative	68	212.6	0.302986	0.0440089	2.43533e-09
LDL	CAD	Normalized effect size	17	Weighted median	Cumulative	68	212.6	0.36095	0.0304394	1.95666e-32
LDL	CAD	Normalized effect size	18	Inverse variance weighted	Cumulative	72	203.991	0.39741	0.0409126	2.63772e-22
LDL	CAD	Normalized effect size	18	Weighted mode	Cumulative	72	203.991	0.303269	0.044336	2.30204e-09
LDL	CAD	Normalized effect size	18	Weighted median	Cumulative	72	203.991	0.36102	0.0299557	1.89767e-33
LDL	CAD	Normalized effect size	19	Inverse variance weighted	Cumulative	76	196.027	0.391785	0.0417269	6.04095e-21
LDL	CAD	Normalized effect size	19	Weighted mode	Cumulative	76	196.027	0.30288	0.0447871	2.57746e-09
LDL	CAD	Normalized effect size	19	Weighted median	Cumulative	76	196.027	0.361296	0.0295732	2.52261e-34
LDL	CAD	Normalized effect size	20	Inverse variance weighted	Cumulative	81	186.833	0.392507	0.0402736	1.91847e-22
LDL	CAD	Normalized effect size	20	Weighted mode	Cumulative	81	186.833	0.303049	0.0431701	6.49784e-10
LDL	CAD	Normalized effect size	20	Weighted median	Cumulative	81	186.833	0.361336	0.0287376	2.94974e-36
LDL	CAD	Significance	1	Inverse variance weighted	Group-specific	4	1337.38	0.430518	0.0803303	8.35222e-08
LDL	CAD	Significance	1	Weighted mode	Group-specific	4	1337.38	0.516934	0.0293051	0.000397186
LDL	CAD	Significance	1	Weighted median	Group-specific	4	1337.38	0.506448	0.0329499	2.59153e-53
LDL	CAD	Significance	2	Inverse variance weighted	Group-specific	4	601.33	0.342288	0.0676595	4.21506e-07
LDL	CAD	Significance	2	Weighted mode	Group-specific	4	601.33	0.281388	0.0334557	0.00352609
LDL	CAD	Significance	2	Weighted median	Group-specific	4	601.33	0.283953	0.0344645	1.73637e-16
LDL	CAD	Significance	3	Inverse variance weighted	Group-specific	4	203.358	0.479632	0.116934	4.10047e-05
LDL	CAD	Significance	3	Weighted mode	Group-specific	4	203.358	0.357368	0.0726391	0.0160893
LDL	CAD	Significance	3	Weighted median	Group-specific	4	203.358	0.413655	0.0633005	6.37034e-11
LDL	CAD	Significance	4	Inverse variance weighted	Group-specific	4	152.961	0.321359	0.1183	0.00659811
LDL	CAD	Significance	4	Weighted mode	Group-specific	4	152.961	0.192722	0.102153	0.155675
LDL	CAD	Significance	4	Weighted median	Group-specific	4	152.961	0.26728	0.066997	6.6233e-05
LDL	CAD	Significance	5	Inverse variance weighted	Group-specific	4	137.438	0.33501	0.0711901	2.52812e-06
LDL	CAD	Significance	5	Weighted mode	Group-specific	4	137.438	0.416207	0.104247	0.0281465
LDL	CAD	Significance	5	Weighted median	Group-specific	4	137.438	0.377894	0.0695973	5.64408e-08
LDL	CAD	Significance	6	Inverse variance weighted	Group-specific	4	76.5015	1.03724	0.533125	0.0517041
LDL	CAD	Significance	6	Weighted mode	Group-specific	4	76.5015	0.464201	0.104138	0.0210187
LDL	CAD	Significance	6	Weighted median	Group-specific	4	76.5015	0.468948	0.100498	3.06794e-06
LDL	CAD	Significance	7	Inverse variance weighted	Group-specific	4	92.2195	0.78249	0.177038	9.87465e-06
LDL	CAD	Significance	7	Weighted mode	Group-specific	4	92.2195	0.642391	0.11373	0.0109836
LDL	CAD	Significance	7	Weighted median	Group-specific	4	92.2195	0.665959	0.104271	1.69367e-10
LDL	CAD	Significance	8	Inverse variance weighted	Group-specific	4	73.7692	0.15429	0.151549	0.308637
LDL	CAD	Significance	8	Weighted mode	Group-specific	4	73.7692	-0.037058	0.121144	0.779679
LDL	CAD	Significance	8	Weighted median	Group-specific	4	73.7692	0.0279313	0.0954092	0.769711
LDL	CAD	Significance	9	Inverse variance weighted	Group-specific	4	64.6529	0.261067	0.115256	0.0235066
LDL	CAD	Significance	9	Weighted mode	Group-specific	4	64.6529	0.3112	0.169465	0.163629
LDL	CAD	Significance	9	Weighted median	Group-specific	4	64.6529	0.28821	0.102501	0.00492679
LDL	CAD	Significance	10	Inverse variance weighted	Group-specific	4	64.7093	0.641756	0.286979	0.0253354
LDL	CAD	Significance	10	Weighted mode	Group-specific	4	64.7093	0.334781	0.114048	0.0607331
LDL	CAD	Significance	10	Weighted median	Group-specific	4	64.7093	0.367141	0.11894	0.00202336
LDL	CAD	Significance	11	Inverse variance weighted	Group-specific	4	61.5473	0.42445	0.108321	8.91259e-05
LDL	CAD	Significance	11	Weighted mode	Group-specific	4	61.5473	0.564257	0.182205	0.053428
LDL	CAD	Significance	11	Weighted median	Group-specific	4	61.5473	0.469931	0.109085	1.64777e-05
LDL	CAD	Significance	12	Inverse variance weighted	Group-specific	4	58.2557	-0.151986	0.286617	0.595922
LDL	CAD	Significance	12	Weighted mode	Group-specific	4	58.2557	-0.146304	0.317727	0.676504
LDL	CAD	Significance	12	Weighted median	Group-specific	4	58.2557	-0.136737	0.133016	0.303963
LDL	CAD	Significance	13	Inverse variance weighted	Group-specific	4	55.1129	0.34922	0.138968	0.0119725
LDL	CAD	Significance	13	Weighted mode	Group-specific	4	55.1129	0.249978	0.157121	0.209842
LDL	CAD	Significance	13	Weighted median	Group-specific	4	55.1129	0.266885	0.12061	0.026912
LDL	CAD	Significance	14	Inverse variance weighted	Group-specific	4	51.7447	-0.262735	0.591225	0.656761
LDL	CAD	Significance	14	Weighted mode	Group-specific	4	51.7447	0.396285	0.131259	0.0567991
LDL	CAD	Significance	14	Weighted median	Group-specific	4	51.7447	0.349881	0.125338	0.00524641
LDL	CAD	Significance	15	Inverse variance weighted	Group-specific	4	47.2611	0.17384	0.275002	0.527295
LDL	CAD	Significance	15	Weighted mode	Group-specific	4	47.2611	0.0265122	0.20487	0.905223
LDL	CAD	Significance	15	Weighted median	Group-specific	4	47.2611	0.0824053	0.142177	0.562186
LDL	CAD	Significance	16	Inverse variance weighted	Group-specific	4	42.894	0.492237	0.112425	1.19577e-05
LDL	CAD	Significance	16	Weighted mode	Group-specific	4	42.894	0.336542	0.185943	0.168004
LDL	CAD	Significance	16	Weighted median	Group-specific	4	42.894	0.461791	0.135339	0.000644636
LDL	CAD	Significance	17	Inverse variance weighted	Group-specific	4	39.129	0.481142	0.292447	0.0999229
LDL	CAD	Significance	17	Weighted mode	Group-specific	4	39.129	0.837172	0.23445	0.037531
LDL	CAD	Significance	17	Weighted median	Group-specific	4	39.129	0.593255	0.176679	0.000785645
LDL	CAD	Significance	18	Inverse variance weighted	Group-specific	4	37.9934	-0.0301674	0.475143	0.949375
LDL	CAD	Significance	18	Weighted mode	Group-specific	4	37.9934	0.608944	0.209168	0.0619327
LDL	CAD	Significance	18	Weighted median	Group-specific	4	37.9934	0.369235	0.156652	0.0184214
LDL	CAD	Significance	19	Inverse variance weighted	Group-specific	4	34.4436	-0.112838	0.555726	0.839099
LDL	CAD	Significance	19	Weighted mode	Group-specific	4	34.4436	0.398747	0.143568	0.0691401
LDL	CAD	Significance	19	Weighted median	Group-specific	4	34.4436	0.38675	0.152215	0.0110596
LDL	CAD	Significance	20	Inverse variance weighted	Group-specific	5	30.3569	0.450933	0.121785	0.000213328
LDL	CAD	Significance	20	Weighted mode	Group-specific	5	30.3569	0.187702	0.21377	0.429493
LDL	CAD	Significance	20	Weighted median	Group-specific	5	30.3569	0.432007	0.13955	0.00196333
LDL	CAD	Significance	1	Inverse variance weighted	Cumulative	4	1337.38	0.430518	0.0803303	8.35222e-08
LDL	CAD	Significance	1	Weighted mode	Cumulative	4	1337.38	0.516934	0.0314241	0.000488887
LDL	CAD	Significance	1	Weighted median	Cumulative	4	1337.38	0.506448	0.0320093	2.19788e-56
LDL	CAD	Significance	2	Inverse variance weighted	Cumulative	8	1010.71	0.401312	0.0524003	1.88014e-14
LDL	CAD	Significance	2	Weighted mode	Cumulative	8	1010.71	0.269706	0.0281838	2.85722e-05
LDL	CAD	Significance	2	Weighted median	Cumulative	8	1010.71	0.362626	0.0391416	1.96046e-20
LDL	CAD	Significance	3	Inverse variance weighted	Cumulative	12	752.471	0.409254	0.0447113	5.52449e-20
LDL	CAD	Significance	3	Weighted mode	Cumulative	12	752.471	0.2787	0.0308513	2.02095e-06
LDL	CAD	Significance	3	Weighted median	Cumulative	12	752.471	0.366628	0.0379813	4.78099e-22
LDL	CAD	Significance	4	Inverse variance weighted	Cumulative	16	609.702	0.402475	0.0400681	9.68635e-24
LDL	CAD	Significance	4	Weighted mode	Cumulative	16	609.702	0.280422	0.0309295	1.78507e-07
LDL	CAD	Significance	4	Weighted median	Cumulative	16	609.702	0.360416	0.0350881	9.4481e-25
LDL	CAD	Significance	5	Inverse variance weighted	Cumulative	20	529.657	0.398892	0.0354217	2.03848e-29
LDL	CAD	Significance	5	Weighted mode	Cumulative	20	529.657	0.279133	0.0307651	2.46217e-08
LDL	CAD	Significance	5	Weighted median	Cumulative	20	529.657	0.36097	0.0346983	2.39984e-25
LDL	CAD	Significance	6	Inverse variance weighted	Cumulative	24	443.101	0.420618	0.053342	3.13796e-15
LDL	CAD	Significance	6	Weighted mode	Cumulative	24	443.101	0.284784	0.0355208	4.13212e-08
LDL	CAD	Significance	6	Weighted median	Cumulative	24	443.101	0.363464	0.0341659	1.97917e-26
LDL	CAD	Significance	7	Inverse variance weighted	Cumulative	28	401.733	0.432534	0.051119	2.64369e-17
LDL	CAD	Significance	7	Weighted mode	Cumulative	28	401.733	0.291288	0.0391394	5.25622e-08
LDL	CAD	Significance	7	Weighted median	Cumulative	28	401.733	0.372767	0.0361036	5.43694e-25
LDL	CAD	Significance	8	Inverse variance weighted	Cumulative	32	362.976	0.425108	0.0483676	1.50746e-18
LDL	CAD	Significance	8	Weighted mode	Cumulative	32	362.976	0.291797	0.041847	7.97849e-08
LDL	CAD	Significance	8	Weighted median	Cumulative	32	362.976	0.365497	0.0328062	7.91657e-29
LDL	CAD	Significance	9	Inverse variance weighted	Cumulative	36	330.899	0.420893	0.0454678	2.10369e-20
LDL	CAD	Significance	9	Weighted mode	Cumulative	36	330.899	0.287257	0.0404466	2.82173e-08
LDL	CAD	Significance	9	Weighted median	Cumulative	36	330.899	0.362462	0.0336409	4.54426e-27
LDL	CAD	Significance	10	Inverse variance weighted	Cumulative	40	308.862	0.425484	0.0444283	1.0003e-21
LDL	CAD	Significance	10	Weighted mode	Cumulative	40	308.862	0.284993	0.0385063	6.06631e-09
LDL	CAD	Significance	10	Weighted median	Cumulative	40	308.862	0.361937	0.0326721	1.60641e-28
LDL	CAD	Significance	11	Inverse variance weighted	Cumulative	44	289.888	0.425463	0.0420751	4.88829e-24
LDL	CAD	Significance	11	Weighted mode	Cumulative	44	289.888	0.288504	0.0400891	6.68892e-09
LDL	CAD	Significance	11	Weighted median	Cumulative	44	289.888	0.363448	0.0308995	6.10647e-32
LDL	CAD	Significance	12	Inverse variance weighted	Cumulative	48	273.397	0.414829	0.0425985	2.07345e-22
LDL	CAD	Significance	12	Weighted mode	Cumulative	48	273.397	0.289664	0.0434904	2.6787e-08
LDL	CAD	Significance	12	Weighted median	Cumulative	48	273.397	0.361945	0.0306285	3.17909e-32
LDL	CAD	Significance	13	Inverse variance weighted	Cumulative	52	258.633	0.413754	0.0408029	3.65952e-24
LDL	CAD	Significance	13	Weighted mode	Cumulative	52	258.633	0.286715	0.0460592	9.09738e-08
LDL	CAD	Significance	13	Weighted median	Cumulative	52	258.633	0.360329	0.0304222	2.30345e-32
LDL	CAD	Significance	14	Inverse variance weighted	Cumulative	56	245.462	0.402832	0.0442592	8.89818e-20
LDL	CAD	Significance	14	Weighted mode	Cumulative	56	245.462	0.291925	0.0455532	3.49698e-08
LDL	CAD	Significance	14	Weighted median	Cumulative	56	245.462	0.360671	0.0308432	1.37248e-31
LDL	CAD	Significance	15	Inverse variance weighted	Cumulative	60	233.134	0.399619	0.0432053	2.25992e-20
LDL	CAD	Significance	15	Weighted mode	Cumulative	60	233.134	0.303014	0.0433535	2.81965e-09
LDL	CAD	Significance	15	Weighted median	Cumulative	60	233.134	0.359246	0.0298039	1.85527e-33
LDL	CAD	Significance	16	Inverse variance weighted	Cumulative	64	222.517	0.401006	0.0416296	5.81777e-22
LDL	CAD	Significance	16	Weighted mode	Cumulative	64	222.517	0.303114	0.045357	7.11393e-09
LDL	CAD	Significance	16	Weighted median	Cumulative	64	222.517	0.360198	0.0291981	5.77106e-35
LDL	CAD	Significance	17	Inverse variance weighted	Cumulative	68	212.6	0.401939	0.0406975	5.27655e-23
LDL	CAD	Significance	17	Weighted mode	Cumulative	68	212.6	0.302986	0.0437463	2.0547e-09
LDL	CAD	Significance	17	Weighted median	Cumulative	68	212.6	0.36095	0.0297148	5.94192e-34
LDL	CAD	Significance	18	Inverse variance weighted	Cumulative	72	203.991	0.39741	0.0409126	2.63772e-22
LDL	CAD	Significance	18	Weighted mode	Cumulative	72	203.991	0.303269	0.0438035	1.62209e-09
LDL	CAD	Significance	18	Weighted median	Cumulative	72	203.991	0.36102	0.0288873	7.70047e-36
LDL	CAD	Significance	19	Inverse variance weighted	Cumulative	76	196.027	0.391785	0.0417269	6.04095e-21
LDL	CAD	Significance	19	Weighted mode	Cumulative	76	196.027	0.30288	0.0431508	8.55063e-10
LDL	CAD	Significance	19	Weighted median	Cumulative	76	196.027	0.361296	0.0294681	1.47461e-34
LDL	CAD	Significance	20	Inverse variance weighted	Cumulative	81	186.833	0.392507	0.0402736	1.91847e-22
LDL	CAD	Significance	20	Weighted mode	Cumulative	81	186.833	0.303049	0.0464991	5.90454e-09
LDL	CAD	Significance	20	Weighted median	Cumulative	81	186.833	0.361336	0.0283328	2.98952e-37
LDL	CAD	Normalized significance	1	Inverse variance weighted	Group-specific	4	1337.38	0.430518	0.0803303	8.35222e-08
LDL	CAD	Normalized significance	1	Weighted mode	Group-specific	4	1337.38	0.516934	0.0293845	0.000400399
LDL	CAD	Normalized significance	1	Weighted median	Group-specific	4	1337.38	0.506448	0.0336485	3.39401e-51
LDL	CAD	Normalized significance	2	Inverse variance weighted	Group-specific	4	601.33	0.342288	0.0676595	4.21506e-07
LDL	CAD	Normalized significance	2	Weighted mode	Group-specific	4	601.33	0.281388	0.032833	0.00333888
LDL	CAD	Normalized significance	2	Weighted median	Group-specific	4	601.33	0.283953	0.0349297	4.31849e-16
LDL	CAD	Normalized significance	3	Inverse variance weighted	Group-specific	4	203.358	0.479632	0.116934	4.10047e-05
LDL	CAD	Normalized significance	3	Weighted mode	Group-specific	4	203.358	0.357368	0.0710258	0.0151294
LDL	CAD	Normalized significance	3	Weighted median	Group-specific	4	203.358	0.413655	0.0604242	7.60262e-12
LDL	CAD	Normalized significance	4	Inverse variance weighted	Group-specific	4	152.961	0.321359	0.1183	0.00659811
LDL	CAD	Normalized significance	4	Weighted mode	Group-specific	4	152.961	0.192722	0.102168	0.15572
LDL	CAD	Normalized significance	4	Weighted median	Group-specific	4	152.961	0.26728	0.0690248	0.000107845
LDL	CAD	Normalized significance	5	Inverse variance weighted	Group-specific	4	137.438	0.33501	0.0711901	2.52812e-06
LDL	CAD	Normalized significance	5	Weighted mode	Group-specific	4	137.438	0.416207	0.100426	0.0255156
LDL	CAD	Normalized significance	5	Weighted median	Group-specific	4	137.438	0.377894	0.0720151	1.54233e-07
LDL	CAD	Normalized significance	6	Inverse variance weighted	Group-specific	4	76.5015	1.03724	0.533125	0.0517041
LDL	CAD	Normalized significance	6	Weighted mode	Group-specific	4	76.5015	0.464201	0.100482	0.0190905
LDL	CAD	Normalized significance	6	Weighted median	Group-specific	4	76.5015	0.468948	0.101899	4.18265e-06
LDL	CAD	Normalized significance	7	Inverse variance weighted	Group-specific	4	92.2195	0.78249	0.177038	9.87465e-06
LDL	CAD	Normalized significance	7	Weighted mode	Group-specific	4	92.2195	0.642391	0.12092	0.0130247
LDL	CAD	Normalized significance	7	Weighted median	Group-specific	4	92.2195	0.665959	0.0994708	2.15649e-11
LDL	CAD	Normalized significance	8	Inverse variance weighted	Group-specific	4	73.7692	0.15429	0.151549	0.308637
LDL	CAD	Normalized significance	8	Weighted mode	Group-specific	4	73.7692	-0.037058	0.110516	0.759465
LDL	CAD	Normalized significance	8	Weighted median	Group-specific	4	73.7692	0.0279313	0.0980387	0.77572
LDL	CAD	Normalized significance	9	Inverse variance weighted	Group-specific	4	64.6529	0.261067	0.115256	0.0235066
LDL	CAD	Normalized significance	9	Weighted mode	Group-specific	4	64.6529	0.3112	0.16719	0.159614
LDL	CAD	Normalized significance	9	Weighted median	Group-specific	4	64.6529	0.28821	0.102773	0.00504211
LDL	CAD	Normalized significance	10	Inverse variance weighted	Group-specific	4	64.7093	0.641756	0.286979	0.0253354
LDL	CAD	Normalized significance	10	Weighted mode	Group-specific	4	64.7093	0.334781	0.115884	0.0630681
LDL	CAD	Normalized significance	10	Weighted median	Group-specific	4	64.7093	0.367141	0.115635	0.00149841
LDL	CAD	Normalized significance	11	Inverse variance weighted	Group-specific	4	61.5473	0.42445	0.108321	8.91259e-05
LDL	CAD	Normalized significance	11	Weighted mode	Group-specific	4	61.5473	0.564257	0.181398	0.0528566
LDL	CAD	Normalized significance	11	Weighted median	Group-specific	4	61.5473	0.469931	0.113109	3.25754e-05
LDL	CAD	Normalized significance	12	Inverse variance weighted	Group-specific	4	58.2557	-0.151986	0.286617	0.595922
LDL	CAD	Normalized significance	12	Weighted mode	Group-specific	4	58.2557	-0.146304	0.331778	0.689078
LDL	CAD	Normalized significance	12	Weighted median	Group-specific	4	58.2557	-0.136737	0.13195	0.300073
LDL	CAD	Normalized significance	13	Inverse variance weighted	Group-specific	4	55.1129	0.34922	0.138968	0.0119725
LDL	CAD	Normalized significance	13	Weighted mode	Group-specific	4	55.1129	0.249978	0.159513	0.215073
LDL	CAD	Normalized significance	13	Weighted median	Group-specific	4	55.1129	0.266885	0.12199	0.0286869
LDL	CAD	Normalized significance	14	Inverse variance weighted	Group-specific	4	51.7447	-0.262735	0.591225	0.656761
LDL	CAD	Normalized significance	14	Weighted mode	Group-specific	4	51.7447	0.396285	0.124946	0.0504171
LDL	CAD	Normalized significance	14	Weighted median	Group-specific	4	51.7447	0.349881	0.123964	0.00476611
LDL	CAD	Normalized significance	15	Inverse variance weighted	Group-specific	4	47.2611	0.17384	0.275002	0.527295
LDL	CAD	Normalized significance	15	Weighted mode	Group-specific	4	47.2611	0.0265122	0.228429	0.914936
LDL	CAD	Normalized significance	15	Weighted median	Group-specific	4	47.2611	0.0824053	0.148091	0.577903
LDL	CAD	Normalized significance	16	Inverse variance weighted	Group-specific	4	42.894	0.492237	0.112425	1.19577e-05
LDL	CAD	Normalized significance	16	Weighted mode	Group-specific	4	42.894	0.336542	0.189544	0.173896
LDL	CAD	Normalized significance	16	Weighted median	Group-specific	4	42.894	0.461791	0.125119	0.000223534
LDL	CAD	Normalized significance	17	Inverse variance weighted	Group-specific	4	39.129	0.481142	0.292447	0.0999229
LDL	CAD	Normalized significance	17	Weighted mode	Group-specific	4	39.129	0.837172	0.23316	0.0370089
LDL	CAD	Normalized significance	17	Weighted median	Group-specific	4	39.129	0.593255	0.168393	0.000426632
LDL	CAD	Normalized significance	18	Inverse variance weighted	Group-specific	4	37.9934	-0.0301674	0.475143	0.949375
LDL	CAD	Normalized significance	18	Weighted mode	Group-specific	4	37.9934	0.608944	0.196273	0.0531903
LDL	CAD	Normalized significance	18	Weighted median	Group-specific	4	37.9934	0.369235	0.158609	0.0199143
LDL	CAD	Normalized significance	19	Inverse variance weighted	Group-specific	4	34.4436	-0.112838	0.555726	0.839099
LDL	CAD	Normalized significance	19	Weighted mode	Group-specific	4	34.4436	0.398747	0.149312	0.075654
LDL	CAD	Normalized significance	19	Weighted median	Group-specific	4	34.4436	0.38675	0.146575	0.00832535
LDL	CAD	Normalized significance	20	Inverse variance weighted	Group-specific	5	30.3569	0.450933	0.121785	0.000213328
LDL	CAD	Normalized significance	20	Weighted mode	Group-specific	5	30.3569	0.187702	0.224242	0.449659
LDL	CAD	Normalized significance	20	Weighted median	Group-specific	5	30.3569	0.432007	0.139634	0.00197576
LDL	CAD	Normalized significance	1	Inverse variance weighted	Cumulative	4	1337.38	0.430518	0.0803303	8.35222e-08
LDL	CAD	Normalized significance	1	Weighted mode	Cumulative	4	1337.38	0.516934	0.032118	0.000521684
LDL	CAD	Normalized significance	1	Weighted median	Cumulative	4	1337.38	0.506448	0.0327181	4.80078e-54
LDL	CAD	Normalized significance	2	Inverse variance weighted	Cumulative	8	1010.71	0.401312	0.0524003	1.88014e-14
LDL	CAD	Normalized significance	2	Weighted mode	Cumulative	8	1010.71	0.269706	0.0288063	3.29667e-05
LDL	CAD	Normalized significance	2	Weighted median	Cumulative	8	1010.71	0.362626	0.0382015	2.25647e-21
LDL	CAD	Normalized significance	3	Inverse variance weighted	Cumulative	12	752.471	0.409254	0.0447113	5.52449e-20
LDL	CAD	Normalized significance	3	Weighted mode	Cumulative	12	752.471	0.2787	0.030726	1.94195e-06
LDL	CAD	Normalized significance	3	Weighted median	Cumulative	12	752.471	0.366628	0.0377654	2.78662e-22
LDL	CAD	Normalized significance	4	Inverse variance weighted	Cumulative	16	609.702	0.402475	0.0400681	9.68635e-24
LDL	CAD	Normalized significance	4	Weighted mode	Cumulative	16	609.702	0.280422	0.0311872	1.98516e-07
LDL	CAD	Normalized significance	4	Weighted median	Cumulative	16	609.702	0.360416	0.0354634	2.89946e-24
LDL	CAD	Normalized significance	5	Inverse variance weighted	Cumulative	20	529.657	0.398892	0.0354217	2.03848e-29
LDL	CAD	Normalized significance	5	Weighted mode	Cumulative	20	529.657	0.279133	0.031443	3.45509e-08
LDL	CAD	Normalized significance	5	Weighted median	Cumulative	20	529.657	0.36097	0.0353367	1.69559e-24
LDL	CAD	Normalized significance	6	Inverse variance weighted	Cumulative	24	443.101	0.420618	0.053342	3.13796e-15
LDL	CAD	Normalized significance	6	Weighted mode	Cumulative	24	443.101	0.284784	0.0331219	1.21813e-08
LDL	CAD	Normalized significance	6	Weighted median	Cumulative	24	443.101	0.363464	0.0335226	2.16814e-27
LDL	CAD	Normalized significance	7	Inverse variance weighted	Cumulative	28	401.733	0.432534	0.051119	2.64369e-17
LDL	CAD	Normalized significance	7	Weighted mode	Cumulative	28	401.733	0.291288	0.0382455	3.42174e-08
LDL	CAD	Normalized significance	7	Weighted median	Cumulative	28	401.733	0.372767	0.0336396	1.54791e-28
LDL	CAD	Normalized significance	8	Inverse variance weighted	Cumulative	32	362.976	0.425108	0.0483676	1.50746e-18
LDL	CAD	Normalized significance	8	Weighted mode	Cumulative	32	362.976	0.291797	0.04178	7.73544e-08
LDL	CAD	Normalized significance	8	Weighted median	Cumulative	32	362.976	0.365497	0.0344239	2.47042e-26
LDL	CAD	Normalized significance	9	Inverse variance weighted	Cumulative	36	330.899	0.420893	0.0454678	2.10369e-20
LDL	CAD	Normalized significance	9	Weighted mode	Cumulative	36	330.899	0.287257	0.0395165	1.72205e-08
LDL	CAD	Normalized significance	9	Weighted median	Cumulative	36	330.899	0.362462	0.032028	1.08079e-29
LDL	CAD	Normalized significance	10	Inverse variance weighted	Cumulative	40	308.862	0.425484	0.0444283	1.0003e-21
LDL	CAD	Normalized significance	10	Weighted mode	Cumulative	40	308.862	0.284993	0.0385551	6.24707e-09
LDL	CAD	Normalized significance	10	Weighted median	Cumulative	40	308.862	0.361937	0.0332174	1.20404e-27
LDL	CAD	Normalized significance	11	Inverse variance weighted	Cumulative	44	289.888	0.425463	0.0420751	4.88829e-24
LDL	CAD	Normalized significance	11	Weighted mode	Cumulative	44	289.888	0.288504	0.037951	1.74813e-09
LDL	CAD	Normalized significance	11	Weighted median	Cumulative	44	289.888	0.363448	0.0310953	1.46423e-31
LDL	CAD	Normalized significance	12	Inverse variance weighted	Cumulative	48	273.397	0.414829	0.0425985	2.07345e-22
LDL	CAD	Normalized significance	12	Weighted mode	Cumulative	48	273.397	0.289664	0.0424677	1.52876e-08
LDL	CAD	Normalized significance	12	Weighted median	Cumulative	48	273.397	0.361945	0.0319402	9.1158e-30
LDL	CAD	Normalized significance	13	Inverse variance weighted	Cumulative	52	258.633	0.413754	0.0408029	3.65952e-24
LDL	CAD	Normalized significance	13	Weighted mode	Cumulative	52	258.633	0.286715	0.0437774	2.80294e-08
LDL	CAD	Normalized significance	13	Weighted median	Cumulative	52	258.633	0.360329	0.0318767	1.25606e-29
LDL	CAD	Normalized significance	14	Inverse variance weighted	Cumulative	56	245.462	0.402832	0.0442592	8.89818e-20
LDL	CAD	Normalized significance	14	Weighted mode	Cumulative	56	245.462	0.291925	0.0424678	6.066e-09
LDL	CAD	Normalized significance	14	Weighted median	Cumulative	56	245.462	0.360671	0.030321	1.25478e-32
LDL	CAD	Normalized significance	15	Inverse variance weighted	Cumulative	60	233.134	0.399619	0.0432053	2.25992e-20
LDL	CAD	Normalized significance	15	Weighted mode	Cumulative	60	233.134	0.303014	0.0461544	1.4665e-08
LDL	CAD	Normalized significance	15	Weighted median	Cumulative	60	233.134	0.359246	0.029808	1.89346e-33
LDL	CAD	Normalized significance	16	Inverse variance weighted	Cumulative	64	222.517	0.401006	0.0416296	5.81777e-22
LDL	CAD	Normalized significance	16	Weighted mode	Cumulative	64	222.517	0.303114	0.0457001	8.69068e-09
LDL	CAD	Normalized significance	16	Weighted median	Cumulative	64	222.517	0.360198	0.0306299	6.29549e-32
LDL	CAD	Normalized significance	17	Inverse variance weighted	Cumulative	68	212.6	0.401939	0.0406975	5.27655e-23
LDL	CAD	Normalized significance	17	Weighted mode	Cumulative	68	212.6	0.302986	0.0442983	2.9298e-09
LDL	CAD	Normalized significance	17	Weighted median	Cumulative	68	212.6	0.36095	0.0284964	9.06336e-37
LDL	CAD	Normalized significance	18	Inverse variance weighted	Cumulative	72	203.991	0.39741	0.0409126	2.63772e-22
LDL	CAD	Normalized significance	18	Weighted mode	Cumulative	72	203.991	0.303269	0.044537	2.62097e-09
LDL	CAD	Normalized significance	18	Weighted median	Cumulative	72	203.991	0.36102	0.0287218	3.10507e-36
LDL	CAD	Normalized significance	19	Inverse variance weighted	Cumulative	76	196.027	0.391785	0.0417269	6.04095e-21
LDL	CAD	Normalized significance	19	Weighted mode	Cumulative	76	196.027	0.30288	0.0432044	8.8781e-10
LDL	CAD	Normalized significance	19	Weighted median	Cumulative	76	196.027	0.361296	0.0293956	1.01468e-34
LDL	CAD	Normalized significance	20	Inverse variance weighted	Cumulative	81	186.833	0.392507	0.0402736	1.91847e-22
LDL	CAD	Normalized significance	20	Weighted mode	Cumulative	81	186.833	0.303049	0.0444803	1.61835e-09
LDL	CAD	Normalized significance	20	Weighted median	Cumulative	81	186.833	0.361336	0.0295337	2.029e-34
BMI	CAD	Absolute effect size	1	Inverse variance weighted	Group-specific	4	136.243	0.392416	0.125245	0.00172917
BMI	CAD	Absolute effect size	1	Weighted mode	Group-specific	4	136.243	0.453996	0.0762845	0.00948755
BMI	CAD	Absolute effect size	1	Weighted median	Group-specific	4	136.243	0.438797	0.0845971	2.13828e-07
BMI	CAD	Absolute effect size	2	Inverse variance weighted	Group-specific	4	82.0832	0.137142	0.0831036	0.0988912
BMI	CAD	Absolute effect size	2	Weighted mode	Group-specific	4	82.0832	0.154305	0.116322	0.276602
BMI	CAD	Absolute effect size	2	Weighted median	Group-specific	4	82.0832	0.145251	0.0959012	0.129877
BMI	CAD	Absolute effect size	3	Inverse variance weighted	Group-specific	4	122.114	0.39651	0.200793	0.0483005
BMI	CAD	Absolute effect size	3	Weighted mode	Group-specific	4	122.114	0.51523	0.0993947	0.0139389
BMI	CAD	Absolute effect size	3	Weighted median	Group-specific	4	122.114	0.491949	0.0946343	2.00987e-07
BMI	CAD	Absolute effect size	4	Inverse variance weighted	Group-specific	3	45.5483	0.402081	0.421431	0.340041
BMI	CAD	Absolute effect size	4	Weighted mode	Group-specific	3	45.5483	0.715589	0.209708	0.0761959
BMI	CAD	Absolute effect size	4	Weighted median	Group-specific	3	45.5483	0.351054	0.219802	0.110235
BMI	CAD	Absolute effect size	5	Inverse variance weighted	Group-specific	4	72.3025	0.199696	0.0905191	0.0273758
BMI	CAD	Absolute effect size	5	Weighted mode	Group-specific	4	72.3025	0.245499	0.137268	0.171652
BMI	CAD	Absolute effect size	5	Weighted median	Group-specific	4	72.3025	0.215277	0.108248	0.0467304
BMI	CAD	Absolute effect size	6	Inverse variance weighted	Group-specific	4	75.5157	-0.0550401	0.444103	0.901366
BMI	CAD	Absolute effect size	6	Weighted mode	Group-specific	4	75.5157	0.200223	0.129174	0.218913
BMI	CAD	Absolute effect size	6	Weighted median	Group-specific	4	75.5157	0.184057	0.131225	0.160736
BMI	CAD	Absolute effect size	7	Inverse variance weighted	Group-specific	4	40.7425	0.0916315	0.120695	0.447733
BMI	CAD	Absolute effect size	7	Weighted mode	Group-specific	4	40.7425	0.026753	0.202674	0.90334
BMI	CAD	Absolute effect size	7	Weighted median	Group-specific	4	40.7425	0.0375818	0.139046	0.786942
BMI	CAD	Absolute effect size	8	Inverse variance weighted	Group-specific	3	55.7893	0.43593	0.335467	0.193782
BMI	CAD	Absolute effect size	8	Weighted mode	Group-specific	3	55.7893	0.366847	0.396384	0.452416
BMI	CAD	Absolute effect size	8	Weighted median	Group-specific	3	55.7893	0.386097	0.17342	0.0259895
BMI	CAD	Absolute effect size	9	Inverse variance weighted	Group-specific	4	50.7491	-0.120924	0.764219	0.874273
BMI	CAD	Absolute effect size	9	Weighted mode	Group-specific	4	50.7491	0.341005	0.158777	0.12097
BMI	CAD	Absolute effect size	9	Weighted median	Group-specific	4	50.7491	0.32637	0.159581	0.0408387
BMI	CAD	Absolute effect size	10	Inverse variance weighted	Group-specific	4	46.766	0.107608	0.11264	0.339416
BMI	CAD	Absolute effect size	10	Weighted mode	Group-specific	4	46.766	0.236838	0.194686	0.310769
BMI	CAD	Absolute effect size	10	Weighted median	Group-specific	4	46.766	0.161926	0.140426	0.248868
BMI	CAD	Absolute effect size	11	Inverse variance weighted	Group-specific	4	48.0921	-0.0478143	0.402661	0.905477
BMI	CAD	Absolute effect size	11	Weighted mode	Group-specific	4	48.0921	0.3828	0.154652	0.089647
BMI	CAD	Absolute effect size	11	Weighted median	Group-specific	4	48.0921	0.343877	0.149479	0.0214198
BMI	CAD	Absolute effect size	12	Inverse variance weighted	Group-specific	3	40.9336	0.723036	0.324549	0.0258929
BMI	CAD	Absolute effect size	12	Weighted mode	Group-specific	3	40.9336	0.434607	0.217391	0.183614
BMI	CAD	Absolute effect size	12	Weighted median	Group-specific	3	40.9336	0.512638	0.206866	0.0132077
BMI	CAD	Absolute effect size	13	Inverse variance weighted	Group-specific	4	42.4628	0.379169	0.173555	0.028909
BMI	CAD	Absolute effect size	13	Weighted mode	Group-specific	4	42.4628	0.21919	0.216316	0.385545
BMI	CAD	Absolute effect size	13	Weighted median	Group-specific	4	42.4628	0.287862	0.159782	0.0716098
BMI	CAD	Absolute effect size	14	Inverse variance weighted	Group-specific	4	39.283	0.258213	0.12447	0.0380326
BMI	CAD	Absolute effect size	14	Weighted mode	Group-specific	4	39.283	0.382548	0.19861	0.149735
BMI	CAD	Absolute effect size	14	Weighted median	Group-specific	4	39.283	0.355088	0.146993	0.0157058
BMI	CAD	Absolute effect size	15	Inverse variance weighted	Group-specific	4	37.1924	0.470116	0.205882	0.0224057
BMI	CAD	Absolute effect size	15	Weighted mode	Group-specific	4	37.1924	0.347006	0.200872	0.182529
BMI	CAD	Absolute effect size	15	Weighted median	Group-specific	4	37.1924	0.386164	0.169236	0.022501
BMI	CAD	Absolute effect size	16	Inverse variance weighted	Group-specific	3	36.2211	0.782542	0.301408	0.00942374
BMI	CAD	Absolute effect size	16	Weighted mode	Group-specific	3	36.2211	0.557727	0.268884	0.173767
BMI	CAD	Absolute effect size	16	Weighted median	Group-specific	3	36.2211	0.636815	0.230518	0.00573543
BMI	CAD	Absolute effect size	17	Inverse variance weighted	Group-specific	4	31.498	0.0757553	0.263845	0.77402
BMI	CAD	Absolute effect size	17	Weighted mode	Group-specific	4	31.498	0.155155	0.314397	0.655528
BMI	CAD	Absolute effect size	17	Weighted median	Group-specific	4	31.498	0.109666	0.194191	0.572256
BMI	CAD	Absolute effect size	18	Inverse variance weighted	Group-specific	4	34.8403	0.495254	0.136256	0.00027826
BMI	CAD	Absolute effect size	18	Weighted mode	Group-specific	4	34.8403	0.353939	0.221659	0.208597
BMI	CAD	Absolute effect size	18	Weighted median	Group-specific	4	34.8403	0.488016	0.162433	0.00266099
BMI	CAD	Absolute effect size	19	Inverse variance weighted	Group-specific	4	32.2498	0.323728	0.255396	0.204958
BMI	CAD	Absolute effect size	19	Weighted mode	Group-specific	4	32.2498	0.582229	0.257665	0.108963
BMI	CAD	Absolute effect size	19	Weighted median	Group-specific	4	32.2498	0.49962	0.182683	0.00623982
BMI	CAD	Absolute effect size	20	Inverse variance weighted	Group-specific	4	30.7131	0.542995	0.158148	0.00059592
BMI	CAD	Absolute effect size	20	Weighted mode	Group-specific	4	30.7131	0.336708	0.259603	0.285368
BMI	CAD	Absolute effect size	20	Weighted median	Group-specific	4	30.7131	0.404962	0.19449	0.0373263
BMI	CAD	Absolute effect size	1	Inverse variance weighted	Cumulative	4	136.243	0.392416	0.125245	0.00172917
BMI	CAD	Absolute effect size	1	Weighted mode	Cumulative	4	136.243	0.453996	0.0749152	0.00901596
BMI	CAD	Absolute effect size	1	Weighted median	Cumulative	4	136.243	0.438797	0.0833706	1.41565e-07
BMI	CAD	Absolute effect size	2	Inverse variance weighted	Cumulative	8	108.834	0.289507	0.0850334	0.000662543
BMI	CAD	Absolute effect size	2	Weighted mode	Cumulative	8	108.834	0.415728	0.10491	0.00544273
BMI	CAD	Absolute effect size	2	Weighted median	Cumulative	8	108.834	0.335665	0.0769043	1.27293e-05
BMI	CAD	Absolute effect size	3	Inverse variance weighted	Cumulative	12	113.401	0.326087	0.0837947	9.96261e-05
BMI	CAD	Absolute effect size	3	Weighted mode	Cumulative	12	113.401	0.461892	0.0743548	6.60356e-05
BMI	CAD	Absolute effect size	3	Weighted median	Cumulative	12	113.401	0.412221	0.0691832	2.54726e-09
BMI	CAD	Absolute effect size	4	Inverse variance weighted	Cumulative	15	99.772	0.333535	0.0865992	0.000117405
BMI	CAD	Absolute effect size	4	Weighted mode	Cumulative	15	99.772	0.457804	0.0760131	3.13029e-05
BMI	CAD	Absolute effect size	4	Weighted median	Cumulative	15	99.772	0.410976	0.0699407	4.20131e-09
BMI	CAD	Absolute effect size	5	Inverse variance weighted	Cumulative	19	93.9	0.31107	0.0711315	1.22455e-05
BMI	CAD	Absolute effect size	5	Weighted mode	Cumulative	19	93.9	0.424762	0.0862342	0.000109072
BMI	CAD	Absolute effect size	5	Weighted median	Cumulative	19	93.9	0.331507	0.0637647	2.0047e-07
BMI	CAD	Absolute effect size	6	Inverse variance weighted	Cumulative	23	91.0226	0.261515	0.089066	0.00332261
BMI	CAD	Absolute effect size	6	Weighted mode	Cumulative	23	91.0226	0.365641	0.078601	0.000122791
BMI	CAD	Absolute effect size	6	Weighted median	Cumulative	23	91.0226	0.315441	0.0603036	1.68711e-07
BMI	CAD	Absolute effect size	7	Inverse variance weighted	Cumulative	27	83.0614	0.247515	0.079885	0.00194575
BMI	CAD	Absolute effect size	7	Weighted mode	Cumulative	27	83.0614	0.354695	0.0814152	0.000183557
BMI	CAD	Absolute effect size	7	Weighted median	Cumulative	27	83.0614	0.299288	0.0573652	1.81613e-07
BMI	CAD	Absolute effect size	8	Inverse variance weighted	Cumulative	30	80.4992	0.260632	0.0770891	0.000722454
BMI	CAD	Absolute effect size	8	Weighted mode	Cumulative	30	80.4992	0.359329	0.0781004	7.68148e-05
BMI	CAD	Absolute effect size	8	Weighted median	Cumulative	30	80.4992	0.301208	0.0563101	8.83964e-08
BMI	CAD	Absolute effect size	9	Inverse variance weighted	Cumulative	34	77.2435	0.233345	0.0945453	0.0135841
BMI	CAD	Absolute effect size	9	Weighted mode	Cumulative	34	77.2435	0.354826	0.0775384	6.39524e-05
BMI	CAD	Absolute effect size	9	Weighted median	Cumulative	34	77.2435	0.303124	0.0561408	6.68789e-08
BMI	CAD	Absolute effect size	10	Inverse variance weighted	Cumulative	38	74.059	0.22465	0.0866972	0.00956416
BMI	CAD	Absolute effect size	10	Weighted mode	Cumulative	38	74.059	0.327755	0.0848772	0.000437331
BMI	CAD	Absolute effect size	10	Weighted median	Cumulative	38	74.059	0.286289	0.0520699	3.83758e-08
BMI	CAD	Absolute effect size	11	Inverse variance weighted	Cumulative	42	71.7812	0.207896	0.0848527	0.0142822
BMI	CAD	Absolute effect size	11	Weighted mode	Cumulative	42	71.7812	0.342035	0.0786042	8.77232e-05
BMI	CAD	Absolute effect size	11	Weighted median	Cumulative	42	71.7812	0.288457	0.0488002	3.40073e-09
BMI	CAD	Absolute effect size	12	Inverse variance weighted	Cumulative	45	69.8326	0.227609	0.08281	0.00598571
BMI	CAD	Absolute effect size	12	Weighted mode	Cumulative	45	69.8326	0.330157	0.0803136	0.000169329
BMI	CAD	Absolute effect size	12	Weighted median	Cumulative	45	69.8326	0.292656	0.0485773	1.69597e-09
BMI	CAD	Absolute effect size	13	Inverse variance weighted	Cumulative	49	67.768	0.234824	0.0780903	0.00263765
BMI	CAD	Absolute effect size	13	Weighted mode	Cumulative	49	67.768	0.327178	0.0776718	0.000110595
BMI	CAD	Absolute effect size	13	Weighted median	Cumulative	49	67.768	0.291897	0.0478389	1.04958e-09
BMI	CAD	Absolute effect size	14	Inverse variance weighted	Cumulative	53	65.6271	0.23591	0.0735256	0.0013341
BMI	CAD	Absolute effect size	14	Weighted mode	Cumulative	53	65.6271	0.342998	0.0848384	0.000175159
BMI	CAD	Absolute effect size	14	Weighted median	Cumulative	53	65.6271	0.297839	0.0451111	4.04691e-11
BMI	CAD	Absolute effect size	15	Inverse variance weighted	Cumulative	57	63.7342	0.245624	0.0703192	0.000477663
BMI	CAD	Absolute effect size	15	Weighted mode	Cumulative	57	63.7342	0.354016	0.0814879	5.93195e-05
BMI	CAD	Absolute effect size	15	Weighted median	Cumulative	57	63.7342	0.301239	0.0445815	1.40842e-11
BMI	CAD	Absolute effect size	16	Inverse variance weighted	Cumulative	60	62.4504	0.260611	0.0691441	0.000163835
BMI	CAD	Absolute effect size	16	Weighted mode	Cumulative	60	62.4504	0.343334	0.0810195	8.04288e-05
BMI	CAD	Absolute effect size	16	Weighted median	Cumulative	60	62.4504	0.302345	0.045835	4.21325e-11
BMI	CAD	Absolute effect size	17	Inverse variance weighted	Cumulative	64	60.5828	0.254681	0.06676	0.000136257
BMI	CAD	Absolute effect size	17	Weighted mode	Cumulative	64	60.5828	0.340555	0.0775848	4.42222e-05
BMI	CAD	Absolute effect size	17	Weighted median	Cumulative	64	60.5828	0.298827	0.0453405	4.3769e-11
BMI	CAD	Absolute effect size	18	Inverse variance weighted	Cumulative	68	59.1791	0.262802	0.0639834	4.00222e-05
BMI	CAD	Absolute effect size	18	Weighted mode	Cumulative	68	59.1791	0.340246	0.0800175	6.71255e-05
BMI	CAD	Absolute effect size	18	Weighted median	Cumulative	68	59.1791	0.302277	0.0435411	3.85676e-12
BMI	CAD	Absolute effect size	19	Inverse variance weighted	Cumulative	72	57.7839	0.26463	0.0618994	1.91001e-05
BMI	CAD	Absolute effect size	19	Weighted mode	Cumulative	72	57.7839	0.348397	0.0800907	4.47164e-05
BMI	CAD	Absolute effect size	19	Weighted median	Cumulative	72	57.7839	0.311195	0.0427863	3.50984e-13
BMI	CAD	Absolute effect size	20	Inverse variance weighted	Cumulative	76	56.4508	0.271935	0.059872	5.57377e-06
BMI	CAD	Absolute effect size	20	Weighted mode	Cumulative	76	56.4508	0.340871	0.0817402	8.08628e-05
BMI	CAD	Absolute effect size	20	Weighted median	Cumulative	76	56.4508	0.318123	0.0438615	4.07926e-13
BMI	CAD	Normalized effect size	1	Inverse variance weighted	Group-specific	4	196.721	0.437764	0.0933644	2.74851e-06
BMI	CAD	Normalized effect size	1	Weighted mode	Group-specific	4	196.721	0.503872	0.103892	0.0167297
BMI	CAD	Normalized effect size	1	Weighted median	Group-specific	4	196.721	0.461236	0.0697318	3.73e-11
BMI	CAD	Normalized effect size	2	Inverse variance weighted	Group-specific	4	115.86	0.37687	0.0761379	7.42739e-07
BMI	CAD	Normalized effect size	2	Weighted mode	Group-specific	4	115.86	0.461759	0.14034	0.0460684
BMI	CAD	Normalized effect size	2	Weighted median	Group-specific	4	115.86	0.389885	0.0893631	1.28331e-05
BMI	CAD	Normalized effect size	3	Inverse variance weighted	Group-specific	4	91.6012	0.287211	0.20385	0.158855
BMI	CAD	Normalized effect size	3	Weighted mode	Group-specific	4	91.6012	0.127449	0.119881	0.365714
BMI	CAD	Normalized effect size	3	Weighted median	Group-specific	4	91.6012	0.162615	0.107893	0.131762
BMI	CAD	Normalized effect size	4	Inverse variance weighted	Group-specific	3	73.0804	-0.0990031	0.194144	0.610089
BMI	CAD	Normalized effect size	4	Weighted mode	Group-specific	3	73.0804	-0.167168	0.24146	0.560314
BMI	CAD	Normalized effect size	4	Weighted median	Group-specific	3	73.0804	-0.116398	0.165601	0.482127
BMI	CAD	Normalized effect size	5	Inverse variance weighted	Group-specific	4	62.3146	0.336123	0.196147	0.0865969
BMI	CAD	Normalized effect size	5	Weighted mode	Group-specific	4	62.3146	0.479665	0.16995	0.066607
BMI	CAD	Normalized effect size	5	Weighted median	Group-specific	4	62.3146	0.38987	0.134777	0.00381945
BMI	CAD	Normalized effect size	6	Inverse variance weighted	Group-specific	4	56.5212	0.340151	0.156978	0.0302443
BMI	CAD	Normalized effect size	6	Weighted mode	Group-specific	4	56.5212	0.248439	0.189568	0.281311
BMI	CAD	Normalized effect size	6	Weighted median	Group-specific	4	56.5212	0.280003	0.141427	0.0477205
BMI	CAD	Normalized effect size	7	Inverse variance weighted	Group-specific	4	41.6912	0.075803	0.105266	0.47146
BMI	CAD	Normalized effect size	7	Weighted mode	Group-specific	4	41.6912	0.04786	0.188309	0.815799
BMI	CAD	Normalized effect size	7	Weighted median	Group-specific	4	41.6912	0.0604452	0.126042	0.631536
BMI	CAD	Normalized effect size	8	Inverse variance weighted	Group-specific	3	49.2347	0.144054	0.16206	0.374059
BMI	CAD	Normalized effect size	8	Weighted mode	Group-specific	3	49.2347	0.23442	0.230426	0.416036
BMI	CAD	Normalized effect size	8	Weighted median	Group-specific	3	49.2347	0.173933	0.183805	0.344
BMI	CAD	Normalized effect size	9	Inverse variance weighted	Group-specific	4	39.5076	-0.0334642	0.406498	0.93439
BMI	CAD	Normalized effect size	9	Weighted mode	Group-specific	4	39.5076	0.357135	0.158295	0.109317
BMI	CAD	Normalized effect size	9	Weighted median	Group-specific	4	39.5076	0.274117	0.147992	0.0639905
BMI	CAD	Normalized effect size	10	Inverse variance weighted	Group-specific	4	42.3484	0.378554	0.119663	0.00155882
BMI	CAD	Normalized effect size	10	Weighted mode	Group-specific	4	42.3484	0.396231	0.182457	0.118273
BMI	CAD	Normalized effect size	10	Weighted median	Group-specific	4	42.3484	0.391671	0.134297	0.00354022
BMI	CAD	Normalized effect size	11	Inverse variance weighted	Group-specific	4	41.8453	0.516222	0.126878	4.72846e-05
BMI	CAD	Normalized effect size	11	Weighted mode	Group-specific	4	41.8453	0.395206	0.198339	0.140333
BMI	CAD	Normalized effect size	11	Weighted median	Group-specific	4	41.8453	0.423883	0.157328	0.00705459
BMI	CAD	Normalized effect size	12	Inverse variance weighted	Group-specific	3	39.6092	0.719553	0.375863	0.0555686
BMI	CAD	Normalized effect size	12	Weighted mode	Group-specific	3	39.6092	0.431935	0.328407	0.318981
BMI	CAD	Normalized effect size	12	Weighted median	Group-specific	3	39.6092	0.571722	0.218993	0.00903618
BMI	CAD	Normalized effect size	13	Inverse variance weighted	Group-specific	4	37.4955	0.207901	0.129213	0.107621
BMI	CAD	Normalized effect size	13	Weighted mode	Group-specific	4	37.4955	0.297277	0.204184	0.241434
BMI	CAD	Normalized effect size	13	Weighted median	Group-specific	4	37.4955	0.284791	0.158831	0.0729659
BMI	CAD	Normalized effect size	14	Inverse variance weighted	Group-specific	4	34.2987	0.502487	0.130623	0.000119648
BMI	CAD	Normalized effect size	14	Weighted mode	Group-specific	4	34.2987	0.36952	0.210315	0.177173
BMI	CAD	Normalized effect size	14	Weighted median	Group-specific	4	34.2987	0.472313	0.161468	0.00344328
BMI	CAD	Normalized effect size	15	Inverse variance weighted	Group-specific	4	33.1094	-1.26673	0.754883	0.0933374
BMI	CAD	Normalized effect size	15	Weighted mode	Group-specific	4	33.1094	-0.192994	0.190163	0.384893
BMI	CAD	Normalized effect size	15	Weighted median	Group-specific	4	33.1094	-0.301652	0.221118	0.172501
BMI	CAD	Normalized effect size	16	Inverse variance weighted	Group-specific	3	33.2712	0.636407	0.290625	0.0285398
BMI	CAD	Normalized effect size	16	Weighted mode	Group-specific	3	33.2712	0.722221	0.35727	0.180609
BMI	CAD	Normalized effect size	16	Weighted median	Group-specific	3	33.2712	0.610969	0.241109	0.0112769
BMI	CAD	Normalized effect size	17	Inverse variance weighted	Group-specific	4	32.2102	0.148159	0.27736	0.59322
BMI	CAD	Normalized effect size	17	Weighted mode	Group-specific	4	32.2102	-0.2561	0.367348	0.535872
BMI	CAD	Normalized effect size	17	Weighted median	Group-specific	4	32.2102	0.10599	0.174592	0.543801
BMI	CAD	Normalized effect size	18	Inverse variance weighted	Group-specific	4	31.485	0.058216	0.256411	0.820391
BMI	CAD	Normalized effect size	18	Weighted mode	Group-specific	4	31.485	0.296672	0.307912	0.406375
BMI	CAD	Normalized effect size	18	Weighted median	Group-specific	4	31.485	0.178739	0.192421	0.352943
BMI	CAD	Normalized effect size	19	Inverse variance weighted	Group-specific	4	30.6855	0.922292	0.261988	0.000430961
BMI	CAD	Normalized effect size	19	Weighted mode	Group-specific	4	30.6855	1.11236	0.379783	0.0610525
BMI	CAD	Normalized effect size	19	Weighted median	Group-specific	4	30.6855	1.01472	0.221565	4.65479e-06
BMI	CAD	Normalized effect size	20	Inverse variance weighted	Group-specific	4	29.7486	0.230926	0.148019	0.118735
BMI	CAD	Normalized effect size	20	Weighted mode	Group-specific	4	29.7486	0.124875	0.25158	0.65373
BMI	CAD	Normalized effect size	20	Weighted median	Group-specific	4	29.7486	0.218977	0.171203	0.20088
BMI	CAD	Normalized effect size	1	Inverse variance weighted	Cumulative	4	196.721	0.437764	0.0933644	2.74851e-06
BMI	CAD	Normalized effect size	1	Weighted mode	Cumulative	4	196.721	0.503872	0.11142	0.0202202
BMI	CAD	Normalized effect size	1	Weighted median	Cumulative	4	196.721	0.461236	0.0719594	1.45834e-10
BMI	CAD	Normalized effect size	2	Inverse variance weighted	Cumulative	8	156.571	0.415864	0.0563565	1.59288e-13
BMI	CAD	Normalized effect size	2	Weighted mode	Cumulative	8	156.571	0.480338	0.0966166	0.00161628
BMI	CAD	Normalized effect size	2	Weighted median	Cumulative	8	156.571	0.444506	0.0653918	1.06396e-11
BMI	CAD	Normalized effect size	3	Inverse variance weighted	Cumulative	12	134.956	0.386087	0.0666634	6.97214e-09
BMI	CAD	Normalized effect size	3	Weighted mode	Cumulative	12	134.956	0.43633	0.0997085	0.00110633
BMI	CAD	Normalized effect size	3	Weighted median	Cumulative	12	134.956	0.399371	0.0642379	5.06549e-10
BMI	CAD	Normalized effect size	4	Inverse variance weighted	Cumulative	15	122.758	0.330043	0.0736747	7.47375e-06
BMI	CAD	Normalized effect size	4	Weighted mode	Cumulative	15	122.758	0.382848	0.0882782	0.000683132
BMI	CAD	Normalized effect size	4	Weighted median	Cumulative	15	122.758	0.329973	0.0637323	2.24895e-07
BMI	CAD	Normalized effect size	5	Inverse variance weighted	Cumulative	19	109.865	0.330788	0.0670108	7.96018e-07
BMI	CAD	Normalized effect size	5	Weighted mode	Cumulative	19	109.865	0.389921	0.0836703	0.000194718
BMI	CAD	Normalized effect size	5	Weighted median	Cumulative	19	109.865	0.338503	0.0606257	2.35734e-08
BMI	CAD	Normalized effect size	6	Inverse variance weighted	Cumulative	23	100.781	0.331697	0.0603646	3.90959e-08
BMI	CAD	Normalized effect size	6	Weighted mode	Cumulative	23	100.781	0.358979	0.085427	0.000368235
BMI	CAD	Normalized effect size	6	Weighted median	Cumulative	23	100.781	0.300417	0.0572043	1.5074e-07
BMI	CAD	Normalized effect size	7	Inverse variance weighted	Cumulative	27	90.8988	0.308154	0.0558976	3.53131e-08
BMI	CAD	Normalized effect size	7	Weighted mode	Cumulative	27	90.8988	0.326922	0.0952446	0.00201294
BMI	CAD	Normalized effect size	7	Weighted median	Cumulative	27	90.8988	0.294188	0.052365	1.93152e-08
BMI	CAD	Normalized effect size	8	Inverse variance weighted	Cumulative	30	86.9746	0.29934	0.0528709	1.49869e-08
BMI	CAD	Normalized effect size	8	Weighted mode	Cumulative	30	86.9746	0.317101	0.101144	0.0039141
BMI	CAD	Normalized effect size	8	Weighted median	Cumulative	30	86.9746	0.287079	0.053642	8.71092e-08
BMI	CAD	Normalized effect size	9	Inverse variance weighted	Cumulative	34	80.9352	0.275995	0.0596391	3.69644e-06
BMI	CAD	Normalized effect size	9	Weighted mode	Cumulative	34	80.9352	0.323935	0.0935471	0.00149992
BMI	CAD	Normalized effect size	9	Weighted median	Cumulative	34	80.9352	0.286999	0.050148	1.04632e-08
BMI	CAD	Normalized effect size	10	Inverse variance weighted	Cumulative	38	76.889	0.282042	0.0548006	2.65123e-07
BMI	CAD	Normalized effect size	10	Weighted mode	Cumulative	38	76.889	0.368661	0.0983938	0.000609728
BMI	CAD	Normalized effect size	10	Weighted median	Cumulative	38	76.889	0.30136	0.0487694	6.43946e-10
BMI	CAD	Normalized effect size	11	Inverse variance weighted	Cumulative	42	73.7945	0.29371	0.0518603	1.48321e-08
BMI	CAD	Normalized effect size	11	Weighted mode	Cumulative	42	73.7945	0.386042	0.089493	9.86426e-05
BMI	CAD	Normalized effect size	11	Weighted median	Cumulative	42	73.7945	0.318502	0.046285	5.93017e-12
BMI	CAD	Normalized effect size	12	Inverse variance weighted	Cumulative	45	71.6638	0.308939	0.0528039	4.89539e-09
BMI	CAD	Normalized effect size	12	Weighted mode	Cumulative	45	71.6638	0.381238	0.0946572	0.000219433
BMI	CAD	Normalized effect size	12	Weighted median	Cumulative	45	71.6638	0.318652	0.0477013	2.38703e-11
BMI	CAD	Normalized effect size	13	Inverse variance weighted	Cumulative	49	68.9963	0.304466	0.0498462	1.00818e-09
BMI	CAD	Normalized effect size	13	Weighted mode	Cumulative	49	68.9963	0.359879	0.0965297	0.000508847
BMI	CAD	Normalized effect size	13	Weighted median	Cumulative	49	68.9963	0.31421	0.0449185	2.6502e-12
BMI	CAD	Normalized effect size	14	Inverse variance weighted	Cumulative	53	66.4421	0.312689	0.0474062	4.2257e-11
BMI	CAD	Normalized effect size	14	Weighted mode	Cumulative	53	66.4421	0.362155	0.0954756	0.000389231
BMI	CAD	Normalized effect size	14	Weighted median	Cumulative	53	66.4421	0.320107	0.0436097	2.1317e-13
BMI	CAD	Normalized effect size	15	Inverse variance weighted	Cumulative	57	64.1881	0.25399	0.0688317	0.000224237
BMI	CAD	Normalized effect size	15	Weighted mode	Cumulative	57	64.1881	0.353896	0.0823043	6.90045e-05
BMI	CAD	Normalized effect size	15	Weighted median	Cumulative	57	64.1881	0.318354	0.0436125	2.88643e-13
BMI	CAD	Normalized effect size	16	Inverse variance weighted	Cumulative	60	62.7499	0.263369	0.0672022	8.88947e-05
BMI	CAD	Normalized effect size	16	Weighted mode	Cumulative	60	62.7499	0.3473	0.0792139	4.85993e-05
BMI	CAD	Normalized effect size	16	Weighted median	Cumulative	60	62.7499	0.318565	0.0444552	7.72314e-13
BMI	CAD	Normalized effect size	17	Inverse variance weighted	Cumulative	64	60.956	0.259755	0.0649464	6.34676e-05
BMI	CAD	Normalized effect size	17	Weighted mode	Cumulative	64	60.956	0.351951	0.0830147	7.45961e-05
BMI	CAD	Normalized effect size	17	Weighted median	Cumulative	64	60.956	0.318482	0.0414584	1.5668e-14
BMI	CAD	Normalized effect size	18	Inverse variance weighted	Cumulative	68	59.3349	0.254039	0.0628802	5.34392e-05
BMI	CAD	Normalized effect size	18	Weighted mode	Cumulative	68	59.3349	0.35039	0.0769378	2.28195e-05
BMI	CAD	Normalized effect size	18	Weighted median	Cumulative	68	59.3349	0.315109	0.0431706	2.89581e-13
BMI	CAD	Normalized effect size	19	Inverse variance weighted	Cumulative	72	57.8362	0.273074	0.0623021	1.17021e-05
BMI	CAD	Normalized effect size	19	Weighted mode	Cumulative	72	57.8362	0.348181	0.0802203	4.63064e-05
BMI	CAD	Normalized effect size	19	Weighted median	Cumulative	72	57.8362	0.318184	0.0436782	3.22297e-13
BMI	CAD	Normalized effect size	20	Inverse variance weighted	Cumulative	76	56.4508	0.271935	0.059872	5.57377e-06
BMI	CAD	Normalized effect size	20	Weighted mode	Cumulative	76	56.4508	0.340871	0.0770098	3.2031e-05
BMI	CAD	Normalized effect size	20	Weighted median	Cumulative	76	56.4508	0.318123	0.0428979	1.20866e-13
BMI	CAD	Significance	1	Inverse variance weighted	Group-specific	4	196.721	0.437764	0.0933644	2.74851e-06
BMI	CAD	Significance	1	Weighted mode	Group-specific	4	196.721	0.503872	0.113359	0.0211789
BMI	CAD	Significance	1	Weighted median	Group-specific	4	196.721	0.461236	0.0705222	6.13964e-11
BMI	CAD	Significance	2	Inverse variance weighted	Group-specific	4	115.86	0.37687	0.0761379	7.42739e-07
BMI	CAD	Significance	2	Weighted mode	Group-specific	4	115.86	0.461759	0.138505	0.0445905
BMI	CAD	Significance	2	Weighted median	Group-specific	4	115.86	0.389885	0.0909355	1.80705e-05
BMI	CAD	Significance	3	Inverse variance weighted	Group-specific	4	91.6012	0.287211	0.20385	0.158855
BMI	CAD	Significance	3	Weighted mode	Group-specific	4	91.6012	0.127449	0.115975	0.352084
BMI	CAD	Significance	3	Weighted median	Group-specific	4	91.6012	0.162615	0.109069	0.135978
BMI	CAD	Significance	4	Inverse variance weighted	Group-specific	3	73.0804	-0.0990031	0.194144	0.610089
BMI	CAD	Significance	4	Weighted mode	Group-specific	3	73.0804	-0.167168	0.233161	0.54782
BMI	CAD	Significance	4	Weighted median	Group-specific	3	73.0804	-0.116398	0.167898	0.48814
BMI	CAD	Significance	5	Inverse variance weighted	Group-specific	4	62.3146	0.336123	0.196147	0.0865969
BMI	CAD	Significance	5	Weighted mode	Group-specific	4	62.3146	0.479665	0.176286	0.0724911
BMI	CAD	Significance	5	Weighted median	Group-specific	4	62.3146	0.38987	0.135374	0.0039774
BMI	CAD	Significance	6	Inverse variance weighted	Group-specific	4	56.5212	0.340151	0.156978	0.0302443
BMI	CAD	Significance	6	Weighted mode	Group-specific	4	56.5212	0.248439	0.188278	0.278655
BMI	CAD	Significance	6	Weighted median	Group-specific	4	56.5212	0.280003	0.142041	0.0486909
BMI	CAD	Significance	7	Inverse variance weighted	Group-specific	4	41.6912	0.075803	0.105266	0.47146
BMI	CAD	Significance	7	Weighted mode	Group-specific	4	41.6912	0.04786	0.204935	0.830372
BMI	CAD	Significance	7	Weighted median	Group-specific	4	41.6912	0.0604452	0.13408	0.652122
BMI	CAD	Significance	8	Inverse variance weighted	Group-specific	3	49.2347	0.144054	0.16206	0.374059
BMI	CAD	Significance	8	Weighted mode	Group-specific	3	49.2347	0.23442	0.244163	0.438317
BMI	CAD	Significance	8	Weighted median	Group-specific	3	49.2347	0.173933	0.176337	0.323955
BMI	CAD	Significance	9	Inverse variance weighted	Group-specific	4	39.5076	-0.0334642	0.406498	0.93439
BMI	CAD	Significance	9	Weighted mode	Group-specific	4	39.5076	0.357135	0.15303	0.101799
BMI	CAD	Significance	9	Weighted median	Group-specific	4	39.5076	0.274117	0.148211	0.0643857
BMI	CAD	Significance	10	Inverse variance weighted	Group-specific	4	42.3484	0.378554	0.119663	0.00155882
BMI	CAD	Significance	10	Weighted mode	Group-specific	4	42.3484	0.396231	0.189443	0.127588
BMI	CAD	Significance	10	Weighted median	Group-specific	4	42.3484	0.391671	0.136132	0.004013
BMI	CAD	Significance	11	Inverse variance weighted	Group-specific	4	41.8453	0.516222	0.126878	4.72846e-05
BMI	CAD	Significance	11	Weighted mode	Group-specific	4	41.8453	0.395206	0.197201	0.138776
BMI	CAD	Significance	11	Weighted median	Group-specific	4	41.8453	0.423883	0.148907	0.00441849
BMI	CAD	Significance	12	Inverse variance weighted	Group-specific	3	39.6092	0.719553	0.375863	0.0555686
BMI	CAD	Significance	12	Weighted mode	Group-specific	3	39.6092	0.431935	0.299105	0.285541
BMI	CAD	Significance	12	Weighted median	Group-specific	3	39.6092	0.571722	0.2195	0.00919677
BMI	CAD	Significance	13	Inverse variance weighted	Group-specific	4	37.4955	0.207901	0.129213	0.107621
BMI	CAD	Significance	13	Weighted mode	Group-specific	4	37.4955	0.297277	0.201687	0.23693
BMI	CAD	Significance	13	Weighted median	Group-specific	4	37.4955	0.284791	0.151325	0.059839
BMI	CAD	Significance	14	Inverse variance weighted	Group-specific	4	34.2987	0.502487	0.130623	0.000119648
BMI	CAD	Significance	14	Weighted mode	Group-specific	4	34.2987	0.36952	0.234312	0.212884
BMI	CAD	Significance	14	Weighted median	Group-specific	4	34.2987	0.472313	0.156294	0.00251154
BMI	CAD	Significance	15	Inverse variance weighted	Group-specific	4	33.1094	-1.26673	0.754883	0.0933374
BMI	CAD	Significance	15	Weighted mode	Group-specific	4	33.1094	-0.192994	0.197409	0.400353
BMI	CAD	Significance	15	Weighted median	Group-specific	4	33.1094	-0.301652	0.229604	0.188918
BMI	CAD	Significance	16	Inverse variance weighted	Group-specific	3	33.2712	0.636407	0.290625	0.0285398
BMI	CAD	Significance	16	Weighted mode	Group-specific	3	33.2712	0.722221	0.390693	0.205768
BMI	CAD	Significance	16	Weighted median	Group-specific	3	33.2712	0.610969	0.244657	0.0125163
BMI	CAD	Significance	17	Inverse variance weighted	Group-specific	4	32.2102	0.148159	0.27736	0.59322
BMI	CAD	Significance	17	Weighted mode	Group-specific	4	32.2102	-0.2561	0.363397	0.531758
BMI	CAD	Significance	17	Weighted median	Group-specific	4	32.2102	0.10599	0.188861	0.574656
BMI	CAD	Significance	18	Inverse variance weighted	Group-specific	4	31.485	0.058216	0.256411	0.820391
BMI	CAD	Significance	18	Weighted mode	Group-specific	4	31.485	0.296672	0.336869	0.44334
BMI	CAD	Significance	18	Weighted median	Group-specific	4	31.485	0.178739	0.200325	0.372262
BMI	CAD	Significance	19	Inverse variance weighted	Group-specific	4	30.6855	0.922292	0.261988	0.000430961
BMI	CAD	Significance	19	Weighted mode	Group-specific	4	30.6855	1.11236	0.382688	0.0621624
BMI	CAD	Significance	19	Weighted median	Group-specific	4	30.6855	1.01472	0.217696	3.14396e-06
BMI	CAD	Significance	20	Inverse variance weighted	Group-specific	4	29.7486	0.230926	0.148019	0.118735
BMI	CAD	Significance	20	Weighted mode	Group-specific	4	29.7486	0.124875	0.242895	0.642649
BMI	CAD	Significance	20	Weighted median	Group-specific	4	29.7486	0.218977	0.166588	0.188683
BMI	CAD	Significance	1	Inverse variance weighted	Cumulative	4	196.721	0.437764	0.0933644	2.74851e-06
BMI	CAD	Significance	1	Weighted mode	Cumulative	4	196.721	0.503872	0.1041	0.0168209
BMI	CAD	Significance	1	Weighted median	Cumulative	4	196.721	0.461236	0.0687236	1.9268e-11
BMI	CAD	Significance	2	Inverse variance weighted	Cumulative	8	156.571	0.415864	0.0563565	1.59288e-13
BMI	CAD	Significance	2	Weighted mode	Cumulative	8	156.571	0.480338	0.103467	0.00236283
BMI	CAD	Significance	2	Weighted median	Cumulative	8	156.571	0.444506	0.0653401	1.02496e-11
BMI	CAD	Significance	3	Inverse variance weighted	Cumulative	12	134.956	0.386087	0.0666634	6.97214e-09
BMI	CAD	Significance	3	Weighted mode	Cumulative	12	134.956	0.43633	0.0982165	0.000990847
BMI	CAD	Significance	3	Weighted median	Cumulative	12	134.956	0.399371	0.0640392	4.47905e-10
BMI	CAD	Significance	4	Inverse variance weighted	Cumulative	15	122.758	0.330043	0.0736747	7.47375e-06
BMI	CAD	Significance	4	Weighted mode	Cumulative	15	122.758	0.382848	0.0964798	0.00140086
BMI	CAD	Significance	4	Weighted median	Cumulative	15	122.758	0.329973	0.0648227	3.57329e-07
BMI	CAD	Significance	5	Inverse variance weighted	Cumulative	19	109.865	0.330788	0.0670108	7.96018e-07
BMI	CAD	Significance	5	Weighted mode	Cumulative	19	109.865	0.389921	0.0933083	0.000564116
BMI	CAD	Significance	5	Weighted median	Cumulative	19	109.865	0.338503	0.0587552	8.34949e-09
BMI	CAD	Significance	6	Inverse variance weighted	Cumulative	23	100.781	0.331697	0.0603646	3.90959e-08
BMI	CAD	Significance	6	Weighted mode	Cumulative	23	100.781	0.358979	0.0893965	0.000580656
BMI	CAD	Significance	6	Weighted median	Cumulative	23	100.781	0.300417	0.056596	1.10778e-07
BMI	CAD	Significance	7	Inverse variance weighted	Cumulative	27	90.8988	0.308154	0.0558976	3.53131e-08
BMI	CAD	Significance	7	Weighted mode	Cumulative	27	90.8988	0.326922	0.0936568	0.00173703
BMI	CAD	Significance	7	Weighted median	Cumulative	27	90.8988	0.294188	0.0552645	1.01917e-07
BMI	CAD	Significance	8	Inverse variance weighted	Cumulative	30	86.9746	0.29934	0.0528709	1.49869e-08
BMI	CAD	Significance	8	Weighted mode	Cumulative	30	86.9746	0.317101	0.0966817	0.00270387
BMI	CAD	Significance	8	Weighted median	Cumulative	30	86.9746	0.287079	0.0538474	9.74945e-08
BMI	CAD	Significance	9	Inverse variance weighted	Cumulative	34	80.9352	0.275995	0.0596391	3.69644e-06
BMI	CAD	Significance	9	Weighted mode	Cumulative	34	80.9352	0.323935	0.0847103	0.000552836
BMI	CAD	Significance	9	Weighted median	Cumulative	34	80.9352	0.286999	0.0506716	1.47972e-08
BMI	CAD	Significance	10	Inverse variance weighted	Cumulative	38	76.889	0.282042	0.0548006	2.65123e-07
BMI	CAD	Significance	10	Weighted mode	Cumulative	38	76.889	0.368661	0.0922372	0.000294266
BMI	CAD	Significance	10	Weighted median	Cumulative	38	76.889	0.30136	0.0492842	9.67232e-10
BMI	CAD	Significance	11	Inverse variance weighted	Cumulative	42	73.7945	0.29371	0.0518603	1.48321e-08
BMI	CAD	Significance	11	Weighted mode	Cumulative	42	73.7945	0.386042	0.0934832	0.000174141
BMI	CAD	Significance	11	Weighted median	Cumulative	42	73.7945	0.318502	0.0470634	1.31027e-11
BMI	CAD	Significance	12	Inverse variance weighted	Cumulative	45	71.6638	0.308939	0.0528039	4.89539e-09
BMI	CAD	Significance	12	Weighted mode	Cumulative	45	71.6638	0.381238	0.0940337	0.000201975
BMI	CAD	Significance	12	Weighted median	Cumulative	45	71.6638	0.318652	0.0493055	1.02779e-10
BMI	CAD	Significance	13	Inverse variance weighted	Cumulative	49	68.9963	0.304466	0.0498462	1.00818e-09
BMI	CAD	Significance	13	Weighted mode	Cumulative	49	68.9963	0.359879	0.087186	0.000145173
BMI	CAD	Significance	13	Weighted median	Cumulative	49	68.9963	0.31421	0.0462903	1.13837e-11
BMI	CAD	Significance	14	Inverse variance weighted	Cumulative	53	66.4421	0.312689	0.0474062	4.2257e-11
BMI	CAD	Significance	14	Weighted mode	Cumulative	53	66.4421	0.362155	0.0908939	0.000211664
BMI	CAD	Significance	14	Weighted median	Cumulative	53	66.4421	0.320107	0.0459448	3.23295e-12
BMI	CAD	Significance	15	Inverse variance weighted	Cumulative	57	64.1881	0.25399	0.0688317	0.000224237
BMI	CAD	Significance	15	Weighted mode	Cumulative	57	64.1881	0.353896	0.0848379	0.000106317
BMI	CAD	Significance	15	Weighted median	Cumulative	57	64.1881	0.318354	0.0433066	1.96503e-13
BMI	CAD	Significance	16	Inverse variance weighted	Cumulative	60	62.7499	0.263369	0.0672022	8.88947e-05
BMI	CAD	Significance	16	Weighted mode	Cumulative	60	62.7499	0.3473	0.0812823	7.13444e-05
BMI	CAD	Significance	16	Weighted median	Cumulative	60	62.7499	0.318565	0.0445276	8.40851e-13
BMI	CAD	Significance	17	Inverse variance weighted	Cumulative	64	60.956	0.259755	0.0649464	6.34676e-05
BMI	CAD	Significance	17	Weighted mode	Cumulative	64	60.956	0.351951	0.084922	0.000103536
BMI	CAD	Significance	17	Weighted median	Cumulative	64	60.956	0.318482	0.0444391	7.68275e-13
BMI	CAD	Significance	18	Inverse variance weighted	Cumulative	68	59.3349	0.254039	0.0628802	5.34392e-05
BMI	CAD	Significance	18	Weighted mode	Cumulative	68	59.3349	0.35039	0.0823177	6.60911e-05
BMI	CAD	Significance	18	Weighted median	Cumulative	68	59.3349	0.315109	0.043607	4.97015e-13
BMI	CAD	Significance	19	Inverse variance weighted	Cumulative	72	57.8362	0.273074	0.0623021	1.17021e-05
BMI	CAD	Significance	19	Weighted mode	Cumulative	72	57.8362	0.348181	0.0807837	5.16174e-05
BMI	CAD	Significance	19	Weighted median	Cumulative	72	57.8362	0.318184	0.0435204	2.64856e-13
BMI	CAD	Significance	20	Inverse variance weighted	Cumulative	76	56.4508	0.271935	0.059872	5.57377e-06
BMI	CAD	Significance	20	Weighted mode	Cumulative	76	56.4508	0.340871	0.0816846	8.00494e-05
BMI	CAD	Significance	20	Weighted median	Cumulative	76	56.4508	0.318123	0.0426221	8.40513e-14
BMI	CAD	Normalized significance	1	Inverse variance weighted	Group-specific	4	196.721	0.437764	0.0933644	2.74851e-06
BMI	CAD	Normalized significance	1	Weighted mode	Group-specific	4	196.721	0.503872	0.11242	0.0207114
BMI	CAD	Normalized significance	1	Weighted median	Group-specific	4	196.721	0.461236	0.0675054	8.34032e-12
BMI	CAD	Normalized significance	2	Inverse variance weighted	Group-specific	4	115.86	0.37687	0.0761379	7.42739e-07
BMI	CAD	Normalized significance	2	Weighted mode	Group-specific	4	115.86	0.461759	0.129344	0.0375517
BMI	CAD	Normalized significance	2	Weighted median	Group-specific	4	115.86	0.389885	0.0886126	1.0831e-05
BMI	CAD	Normalized significance	3	Inverse variance weighted	Group-specific	4	91.6012	0.287211	0.20385	0.158855
BMI	CAD	Normalized significance	3	Weighted mode	Group-specific	4	91.6012	0.127449	0.113665	0.343835
BMI	CAD	Normalized significance	3	Weighted median	Group-specific	4	91.6012	0.162615	0.107217	0.129345
BMI	CAD	Normalized significance	4	Inverse variance weighted	Group-specific	3	73.0804	-0.0990031	0.194144	0.610089
BMI	CAD	Normalized significance	4	Weighted mode	Group-specific	3	73.0804	-0.167168	0.246164	0.567128
BMI	CAD	Normalized significance	4	Weighted median	Group-specific	3	73.0804	-0.116398	0.159413	0.465286
BMI	CAD	Normalized significance	5	Inverse variance weighted	Group-specific	4	62.3146	0.336123	0.196147	0.0865969
BMI	CAD	Normalized significance	5	Weighted mode	Group-specific	4	62.3146	0.479665	0.178432	0.0745266
BMI	CAD	Normalized significance	5	Weighted median	Group-specific	4	62.3146	0.38987	0.135118	0.00390923
BMI	CAD	Normalized significance	6	Inverse variance weighted	Group-specific	4	56.5212	0.340151	0.156978	0.0302443
BMI	CAD	Normalized significance	6	Weighted mode	Group-specific	4	56.5212	0.248439	0.190228	0.282667
BMI	CAD	Normalized significance	6	Weighted median	Group-specific	4	56.5212	0.280003	0.139581	0.0448528
BMI	CAD	Normalized significance	7	Inverse variance weighted	Group-specific	4	41.6912	0.075803	0.105266	0.47146
BMI	CAD	Normalized significance	7	Weighted mode	Group-specific	4	41.6912	0.04786	0.20449	0.830012
BMI	CAD	Normalized significance	7	Weighted median	Group-specific	4	41.6912	0.0604452	0.130935	0.644338
BMI	CAD	Normalized significance	8	Inverse variance weighted	Group-specific	3	49.2347	0.144054	0.16206	0.374059
BMI	CAD	Normalized significance	8	Weighted mode	Group-specific	3	49.2347	0.23442	0.227729	0.411506
BMI	CAD	Normalized significance	8	Weighted median	Group-specific	3	49.2347	0.173933	0.173858	0.317103
BMI	CAD	Normalized significance	9	Inverse variance weighted	Group-specific	4	39.5076	-0.0334642	0.406498	0.93439
BMI	CAD	Normalized significance	9	Weighted mode	Group-specific	4	39.5076	0.357135	0.156966	0.107405
BMI	CAD	Normalized significance	9	Weighted median	Group-specific	4	39.5076	0.274117	0.155604	0.0781323
BMI	CAD	Normalized significance	10	Inverse variance weighted	Group-specific	4	42.3484	0.378554	0.119663	0.00155882
BMI	CAD	Normalized significance	10	Weighted mode	Group-specific	4	42.3484	0.396231	0.17717	0.111329
BMI	CAD	Normalized significance	10	Weighted median	Group-specific	4	42.3484	0.391671	0.137361	0.00435269
BMI	CAD	Normalized significance	11	Inverse variance weighted	Group-specific	4	41.8453	0.516222	0.126878	4.72846e-05
BMI	CAD	Normalized significance	11	Weighted mode	Group-specific	4	41.8453	0.395206	0.209248	0.155354
BMI	CAD	Normalized significance	11	Weighted median	Group-specific	4	41.8453	0.423883	0.161971	0.00886964
BMI	CAD	Normalized significance	12	Inverse variance weighted	Group-specific	3	39.6092	0.719553	0.375863	0.0555686
BMI	CAD	Normalized significance	12	Weighted mode	Group-specific	3	39.6092	0.431935	0.33235	0.323349
BMI	CAD	Normalized significance	12	Weighted median	Group-specific	3	39.6092	0.571722	0.223154	0.0104069
BMI	CAD	Normalized significance	13	Inverse variance weighted	Group-specific	4	37.4955	0.207901	0.129213	0.107621
BMI	CAD	Normalized significance	13	Weighted mode	Group-specific	4	37.4955	0.297277	0.218753	0.267303
BMI	CAD	Normalized significance	13	Weighted median	Group-specific	4	37.4955	0.284791	0.154342	0.0650103
BMI	CAD	Normalized significance	14	Inverse variance weighted	Group-specific	4	34.2987	0.502487	0.130623	0.000119648
BMI	CAD	Normalized significance	14	Weighted mode	Group-specific	4	34.2987	0.36952	0.222231	0.194944
BMI	CAD	Normalized significance	14	Weighted median	Group-specific	4	34.2987	0.472313	0.160156	0.00318713
BMI	CAD	Normalized significance	15	Inverse variance weighted	Group-specific	4	33.1094	-1.26673	0.754883	0.0933374
BMI	CAD	Normalized significance	15	Weighted mode	Group-specific	4	33.1094	-0.192994	0.194376	0.393953
BMI	CAD	Normalized significance	15	Weighted median	Group-specific	4	33.1094	-0.301652	0.221039	0.172348
BMI	CAD	Normalized significance	16	Inverse variance weighted	Group-specific	3	33.2712	0.636407	0.290625	0.0285398
BMI	CAD	Normalized significance	16	Weighted mode	Group-specific	3	33.2712	0.722221	0.380435	0.198059
BMI	CAD	Normalized significance	16	Weighted median	Group-specific	3	33.2712	0.610969	0.241876	0.0115383
BMI	CAD	Normalized significance	17	Inverse variance weighted	Group-specific	4	32.2102	0.148159	0.27736	0.59322
BMI	CAD	Normalized significance	17	Weighted mode	Group-specific	4	32.2102	-0.2561	0.367572	0.536103
BMI	CAD	Normalized significance	17	Weighted median	Group-specific	4	32.2102	0.10599	0.181508	0.55926
BMI	CAD	Normalized significance	18	Inverse variance weighted	Group-specific	4	31.485	0.058216	0.256411	0.820391
BMI	CAD	Normalized significance	18	Weighted mode	Group-specific	4	31.485	0.296672	0.32498	0.428611
BMI	CAD	Normalized significance	18	Weighted median	Group-specific	4	31.485	0.178739	0.201378	0.374769
BMI	CAD	Normalized significance	19	Inverse variance weighted	Group-specific	4	30.6855	0.922292	0.261988	0.000430961
BMI	CAD	Normalized significance	19	Weighted mode	Group-specific	4	30.6855	1.11236	0.371154	0.057805
BMI	CAD	Normalized significance	19	Weighted median	Group-specific	4	30.6855	1.01472	0.219235	3.68418e-06
BMI	CAD	Normalized significance	20	Inverse variance weighted	Group-specific	4	29.7486	0.230926	0.148019	0.118735
BMI	CAD	Normalized significance	20	Weighted mode	Group-specific	4	29.7486	0.124875	0.243923	0.643994
BMI	CAD	Normalized significance	20	Weighted median	Group-specific	4	29.7486	0.218977	0.173698	0.207424
BMI	CAD	Normalized significance	1	Inverse variance weighted	Cumulative	4	196.721	0.437764	0.0933644	2.74851e-06
BMI	CAD	Normalized significance	1	Weighted mode	Cumulative	4	196.721	0.503872	0.102758	0.016236
BMI	CAD	Normalized significance	1	Weighted median	Cumulative	4	196.721	0.461236	0.073943	4.43992e-10
BMI	CAD	Normalized significance	2	Inverse variance weighted	Cumulative	8	156.571	0.415864	0.0563565	1.59288e-13
BMI	CAD	Normalized significance	2	Weighted mode	Cumulative	8	156.571	0.480338	0.100509	0.00201449
BMI	CAD	Normalized significance	2	Weighted median	Cumulative	8	156.571	0.444506	0.0635089	2.57597e-12
BMI	CAD	Normalized significance	3	Inverse variance weighted	Cumulative	12	134.956	0.386087	0.0666634	6.97214e-09
BMI	CAD	Normalized significance	3	Weighted mode	Cumulative	12	134.956	0.43633	0.103555	0.00145215
BMI	CAD	Normalized significance	3	Weighted median	Cumulative	12	134.956	0.399371	0.0633983	2.98816e-10
BMI	CAD	Normalized significance	4	Inverse variance weighted	Cumulative	15	122.758	0.330043	0.0736747	7.47375e-06
BMI	CAD	Normalized significance	4	Weighted mode	Cumulative	15	122.758	0.382848	0.0966862	0.00142436
BMI	CAD	Normalized significance	4	Weighted median	Cumulative	15	122.758	0.329973	0.0617319	9.02897e-08
BMI	CAD	Normalized significance	5	Inverse variance weighted	Cumulative	19	109.865	0.330788	0.0670108	7.96018e-07
BMI	CAD	Normalized significance	5	Weighted mode	Cumulative	19	109.865	0.389921	0.0837632	0.000196938
BMI	CAD	Normalized significance	5	Weighted median	Cumulative	19	109.865	0.338503	0.0602211	1.89845e-08
BMI	CAD	Normalized significance	6	Inverse variance weighted	Cumulative	23	100.781	0.331697	0.0603646	3.90959e-08
BMI	CAD	Normalized significance	6	Weighted mode	Cumulative	23	100.781	0.358979	0.0947319	0.00100658
BMI	CAD	Normalized significance	6	Weighted median	Cumulative	23	100.781	0.300417	0.0571582	1.47315e-07
BMI	CAD	Normalized significance	7	Inverse variance weighted	Cumulative	27	90.8988	0.308154	0.0558976	3.53131e-08
BMI	CAD	Normalized significance	7	Weighted mode	Cumulative	27	90.8988	0.326922	0.0959112	0.00213795
BMI	CAD	Normalized significance	7	Weighted median	Cumulative	27	90.8988	0.294188	0.0534889	3.79836e-08
BMI	CAD	Normalized significance	8	Inverse variance weighted	Cumulative	30	86.9746	0.29934	0.0528709	1.49869e-08
BMI	CAD	Normalized significance	8	Weighted mode	Cumulative	30	86.9746	0.317101	0.100467	0.00370976
BMI	CAD	Normalized significance	8	Weighted median	Cumulative	30	86.9746	0.287079	0.0521989	3.80419e-08
BMI	CAD	Normalized significance	9	Inverse variance weighted	Cumulative	34	80.9352	0.275995	0.0596391	3.69644e-06
BMI	CAD	Normalized significance	9	Weighted mode	Cumulative	34	80.9352	0.323935	0.0937222	0.00152651
BMI	CAD	Normalized significance	9	Weighted median	Cumulative	34	80.9352	0.286999	0.0513754	2.31943e-08
BMI	CAD	Normalized significance	10	Inverse variance weighted	Cumulative	38	76.889	0.282042	0.0548006	2.65123e-07
BMI	CAD	Normalized significance	10	Weighted mode	Cumulative	38	76.889	0.368661	0.0947436	0.000401158
BMI	CAD	Normalized significance	10	Weighted median	Cumulative	38	76.889	0.30136	0.0506081	2.60441e-09
BMI	CAD	Normalized significance	11	Inverse variance weighted	Cumulative	42	73.7945	0.29371	0.0518603	1.48321e-08
BMI	CAD	Normalized significance	11	Weighted mode	Cumulative	42	73.7945	0.386042	0.0923402	0.000148835
BMI	CAD	Normalized significance	11	Weighted median	Cumulative	42	73.7945	0.318502	0.0476167	2.24916e-11
BMI	CAD	Normalized significance	12	Inverse variance weighted	Cumulative	45	71.6638	0.308939	0.0528039	4.89539e-09
BMI	CAD	Normalized significance	12	Weighted mode	Cumulative	45	71.6638	0.381238	0.0921139	0.000155171
BMI	CAD	Normalized significance	12	Weighted median	Cumulative	45	71.6638	0.318652	0.0481955	3.8008e-11
BMI	CAD	Normalized significance	13	Inverse variance weighted	Cumulative	49	68.9963	0.304466	0.0498462	1.00818e-09
BMI	CAD	Normalized significance	13	Weighted mode	Cumulative	49	68.9963	0.359879	0.0952038	0.000433649
BMI	CAD	Normalized significance	13	Weighted median	Cumulative	49	68.9963	0.31421	0.0466262	1.59571e-11
BMI	CAD	Normalized significance	14	Inverse variance weighted	Cumulative	53	66.4421	0.312689	0.0474062	4.2257e-11
BMI	CAD	Normalized significance	14	Weighted mode	Cumulative	53	66.4421	0.362155	0.0937088	0.000310414
BMI	CAD	Normalized significance	14	Weighted median	Cumulative	53	66.4421	0.320107	0.0453692	1.71844e-12
BMI	CAD	Normalized significance	15	Inverse variance weighted	Cumulative	57	64.1881	0.25399	0.0688317	0.000224237
BMI	CAD	Normalized significance	15	Weighted mode	Cumulative	57	64.1881	0.353896	0.0869216	0.000148271
BMI	CAD	Normalized significance	15	Weighted median	Cumulative	57	64.1881	0.318354	0.0443054	6.6995e-13
BMI	CAD	Normalized significance	16	Inverse variance weighted	Cumulative	60	62.7499	0.263369	0.0672022	8.88947e-05
BMI	CAD	Normalized significance	16	Weighted mode	Cumulative	60	62.7499	0.3473	0.080341	6.00872e-05
BMI	CAD	Normalized significance	16	Weighted median	Cumulative	60	62.7499	0.318565	0.0421345	4.00993e-14
BMI	CAD	Normalized significance	17	Inverse variance weighted	Cumulative	64	60.956	0.259755	0.0649464	6.34676e-05
BMI	CAD	Normalized significance	17	Weighted mode	Cumulative	64	60.956	0.351951	0.0877166	0.000162154
BMI	CAD	Normalized significance	17	Weighted median	Cumulative	64	60.956	0.318482	0.0436274	2.87677e-13
BMI	CAD	Normalized significance	18	Inverse variance weighted	Cumulative	68	59.3349	0.254039	0.0628802	5.34392e-05
BMI	CAD	Normalized significance	18	Weighted mode	Cumulative	68	59.3349	0.35039	0.0767725	2.20215e-05
BMI	CAD	Normalized significance	18	Weighted median	Cumulative	68	59.3349	0.315109	0.043068	2.54435e-13
BMI	CAD	Normalized significance	19	Inverse variance weighted	Cumulative	72	57.8362	0.273074	0.0623021	1.17021e-05
BMI	CAD	Normalized significance	19	Weighted mode	Cumulative	72	57.8362	0.348181	0.0735359	1.08835e-05
BMI	CAD	Normalized significance	19	Weighted median	Cumulative	72	57.8362	0.318184	0.0431115	1.57697e-13
BMI	CAD	Normalized significance	20	Inverse variance weighted	Cumulative	76	56.4508	0.271935	0.059872	5.57377e-06
BMI	CAD	Normalized significance	20	Weighted mode	Cumulative	76	56.4508	0.340871	0.0791049	4.91101e-05
BMI	CAD	Normalized significance	20	Weighted median	Cumulative	76	56.4508	0.318123	0.0429534	1.29932e-13
Alcohol	CAD	Absolute effect size	1	Inverse variance weighted	Group-specific	8	195.04	0.222401	0.180806	0.218678
Alcohol	CAD	Absolute effect size	1	Weighted mode	Group-specific	8	195.04	0.295699	0.0646813	0.00256915
Alcohol	CAD	Absolute effect size	1	Weighted median	Group-specific	8	195.04	0.291148	0.0679904	1.85059e-05
Alcohol	CAD	Absolute effect size	2	Inverse variance weighted	Group-specific	8	52.6463	0.362175	0.125597	0.00393128
Alcohol	CAD	Absolute effect size	2	Weighted mode	Group-specific	8	52.6463	0.471546	0.258944	0.1114
Alcohol	CAD	Absolute effect size	2	Weighted median	Group-specific	8	52.6463	0.396664	0.165081	0.0162683
Alcohol	CAD	Absolute effect size	3	Inverse variance weighted	Group-specific	8	39.8184	-0.089499	0.302163	0.767082
Alcohol	CAD	Absolute effect size	3	Weighted mode	Group-specific	8	39.8184	0.0532307	0.350868	0.883695
Alcohol	CAD	Absolute effect size	3	Weighted median	Group-specific	8	39.8184	0.0380334	0.227359	0.867147
Alcohol	CAD	Absolute effect size	4	Inverse variance weighted	Group-specific	8	33.7503	-0.297308	0.602255	0.621548
Alcohol	CAD	Absolute effect size	4	Weighted mode	Group-specific	8	33.7503	0.185457	0.319292	0.579561
Alcohol	CAD	Absolute effect size	4	Weighted median	Group-specific	8	33.7503	0.188936	0.233885	0.419197
Alcohol	CAD	Absolute effect size	5	Inverse variance weighted	Group-specific	9	31.1369	-0.0264462	0.264521	0.920362
Alcohol	CAD	Absolute effect size	5	Weighted mode	Group-specific	9	31.1369	-0.117066	0.331313	0.732965
Alcohol	CAD	Absolute effect size	5	Weighted median	Group-specific	9	31.1369	-0.259097	0.238183	0.27668
Alcohol	CAD	Absolute effect size	1	Inverse variance weighted	Cumulative	8	195.04	0.222401	0.180806	0.218678
Alcohol	CAD	Absolute effect size	1	Weighted mode	Cumulative	8	195.04	0.295699	0.063554	0.00233439
Alcohol	CAD	Absolute effect size	1	Weighted median	Cumulative	8	195.04	0.291148	0.0679929	1.85189e-05
Alcohol	CAD	Absolute effect size	2	Inverse variance weighted	Cumulative	16	123.98	0.247321	0.116019	0.0330298
Alcohol	CAD	Absolute effect size	2	Weighted mode	Cumulative	16	123.98	0.315925	0.0681533	0.000323419
Alcohol	CAD	Absolute effect size	2	Weighted median	Cumulative	16	123.98	0.29856	0.0660752	6.22843e-06
Alcohol	CAD	Absolute effect size	3	Inverse variance weighted	Cumulative	24	96.0018	0.207507	0.107423	0.0533989
Alcohol	CAD	Absolute effect size	3	Weighted mode	Cumulative	24	96.0018	0.310454	0.0619922	4.5734e-05
Alcohol	CAD	Absolute effect size	3	Weighted median	Cumulative	24	96.0018	0.311082	0.0673215	3.82192e-06
Alcohol	CAD	Absolute effect size	4	Inverse variance weighted	Cumulative	32	80.5221	0.161546	0.126172	0.20042
Alcohol	CAD	Absolute effect size	4	Weighted mode	Cumulative	32	80.5221	0.307182	0.0695794	0.000113971
Alcohol	CAD	Absolute effect size	4	Weighted median	Cumulative	32	80.5221	0.331715	0.0671061	7.68722e-07
Alcohol	CAD	Absolute effect size	5	Inverse variance weighted	Cumulative	41	69.7527	0.145395	0.112024	0.194323
Alcohol	CAD	Absolute effect size	5	Weighted mode	Cumulative	41	69.7527	0.309078	0.06252	1.41659e-05
Alcohol	CAD	Absolute effect size	5	Weighted median	Cumulative	41	69.7527	0.329255	0.0667512	8.1154e-07
Alcohol	CAD	Normalized effect size	1	Inverse variance weighted	Group-specific	8	204.862	0.221721	0.119417	0.0633549
Alcohol	CAD	Normalized effect size	1	Weighted mode	Group-specific	8	204.862	0.324647	0.0709301	0.00255286
Alcohol	CAD	Normalized effect size	1	Weighted median	Group-specific	8	204.862	0.301933	0.0659956	4.76099e-06
Alcohol	CAD	Normalized effect size	2	Inverse variance weighted	Group-specific	8	47.3515	0.41912	0.324036	0.195861
Alcohol	CAD	Normalized effect size	2	Weighted mode	Group-specific	8	47.3515	0.12697	0.249565	0.626556
Alcohol	CAD	Normalized effect size	2	Weighted median	Group-specific	8	47.3515	0.0940076	0.196822	0.632916
Alcohol	CAD	Normalized effect size	3	Inverse variance weighted	Group-specific	8	37.3297	-0.252291	0.263511	0.338355
Alcohol	CAD	Normalized effect size	3	Weighted mode	Group-specific	8	37.3297	0.127712	0.361609	0.734353
Alcohol	CAD	Normalized effect size	3	Weighted median	Group-specific	8	37.3297	-0.156642	0.222961	0.482334
Alcohol	CAD	Normalized effect size	4	Inverse variance weighted	Group-specific	8	32.7512	-0.459059	0.585075	0.432679
Alcohol	CAD	Normalized effect size	4	Weighted mode	Group-specific	8	32.7512	-0.205377	0.290671	0.502673
Alcohol	CAD	Normalized effect size	4	Weighted median	Group-specific	8	32.7512	-0.136242	0.229692	0.553079
Alcohol	CAD	Normalized effect size	5	Inverse variance weighted	Group-specific	9	30.3798	0.216368	0.298029	0.46784
Alcohol	CAD	Normalized effect size	5	Weighted mode	Group-specific	9	30.3798	0.148621	0.415856	0.730047
Alcohol	CAD	Normalized effect size	5	Weighted median	Group-specific	9	30.3798	0.232839	0.238623	0.329183
Alcohol	CAD	Normalized effect size	1	Inverse variance weighted	Cumulative	8	204.862	0.221721	0.119417	0.0633549
Alcohol	CAD	Normalized effect size	1	Weighted mode	Cumulative	8	204.862	0.324647	0.0674369	0.00193462
Alcohol	CAD	Normalized effect size	1	Weighted median	Cumulative	8	204.862	0.301933	0.0672747	7.18719e-06
Alcohol	CAD	Normalized effect size	2	Inverse variance weighted	Cumulative	16	126.146	0.251948	0.116086	0.0299792
Alcohol	CAD	Normalized effect size	2	Weighted mode	Cumulative	16	126.146	0.315044	0.0621301	0.000138131
Alcohol	CAD	Normalized effect size	2	Weighted median	Cumulative	16	126.146	0.314412	0.0673895	3.07732e-06
Alcohol	CAD	Normalized effect size	3	Inverse variance weighted	Cumulative	24	96.6323	0.197111	0.105842	0.0625593
Alcohol	CAD	Normalized effect size	3	Weighted mode	Cumulative	24	96.6323	0.311839	0.0669457	0.000109139
Alcohol	CAD	Normalized effect size	3	Weighted median	Cumulative	24	96.6323	0.311572	0.0672004	3.54421e-06
Alcohol	CAD	Normalized effect size	4	Inverse variance weighted	Cumulative	32	80.7367	0.138871	0.124731	0.265551
Alcohol	CAD	Normalized effect size	4	Weighted mode	Cumulative	32	80.7367	0.311723	0.0644365	3.41844e-05
Alcohol	CAD	Normalized effect size	4	Weighted median	Cumulative	32	80.7367	0.305709	0.0673948	5.73071e-06
Alcohol	CAD	Normalized effect size	5	Inverse variance weighted	Cumulative	41	69.7527	0.145395	0.112024	0.194323
Alcohol	CAD	Normalized effect size	5	Weighted mode	Cumulative	41	69.7527	0.309078	0.0616737	1.14137e-05
Alcohol	CAD	Normalized effect size	5	Weighted median	Cumulative	41	69.7527	0.329255	0.0692377	1.98021e-06
Alcohol	CAD	Significance	1	Inverse variance weighted	Group-specific	8	204.862	0.221721	0.119417	0.0633549
Alcohol	CAD	Significance	1	Weighted mode	Group-specific	8	204.862	0.324647	0.0705727	0.00248368
Alcohol	CAD	Significance	1	Weighted median	Group-specific	8	204.862	0.301933	0.0653399	3.81965e-06
Alcohol	CAD	Significance	2	Inverse variance weighted	Group-specific	8	47.3515	0.41912	0.324036	0.195861
Alcohol	CAD	Significance	2	Weighted mode	Group-specific	8	47.3515	0.12697	0.246198	0.621933
Alcohol	CAD	Significance	2	Weighted median	Group-specific	8	47.3515	0.0940076	0.197571	0.634205
Alcohol	CAD	Significance	3	Inverse variance weighted	Group-specific	8	37.3297	-0.252291	0.263511	0.338355
Alcohol	CAD	Significance	3	Weighted mode	Group-specific	8	37.3297	0.127712	0.374997	0.743421
Alcohol	CAD	Significance	3	Weighted median	Group-specific	8	37.3297	-0.156642	0.226711	0.489606
Alcohol	CAD	Significance	4	Inverse variance weighted	Group-specific	8	32.7512	-0.459059	0.585075	0.432679
Alcohol	CAD	Significance	4	Weighted mode	Group-specific	8	32.7512	-0.205377	0.286176	0.496213
Alcohol	CAD	Significance	4	Weighted median	Group-specific	8	32.7512	-0.136242	0.242648	0.57447
Alcohol	CAD	Significance	5	Inverse variance weighted	Group-specific	9	30.3798	0.216368	0.298029	0.46784
Alcohol	CAD	Significance	5	Weighted mode	Group-specific	9	30.3798	0.148621	0.428472	0.737642
Alcohol	CAD	Significance	5	Weighted median	Group-specific	9	30.3798	0.232839	0.255581	0.362287
Alcohol	CAD	Significance	1	Inverse variance weighted	Cumulative	8	204.862	0.221721	0.119417	0.0633549
Alcohol	CAD	Significance	1	Weighted mode	Cumulative	8	204.862	0.324647	0.0650897	0.00158716
Alcohol	CAD	Significance	1	Weighted median	Cumulative	8	204.862	0.301933	0.0689969	1.20853e-05
[truncated: 3,402 more rows]
