# Supplementary material for: MR Corge: sensitivity analysis of Mendelian randomization based on the core gene hypothesis for polygenic exposures
Source: Bioinformatics. 2024 Nov 8;40(11):btae666. doi: 10.1093/bioinformatics/btae666 (PMC11578597; doi:10.1093/bioinformatics/btae666)
Supplement: btae666_Supplementary_Data [file btae666_supplementary_data.zip › TableS5.xlsx]

## Sheet: Sheet1
Table S5. Genetic correlation between height and cognitive performance estimated using LD-score regression.
	Estimate	Standard error	p-value
Heritability - height	0.4374	0.0249	4.46626e-69
Heritability - cognitive performance	0.1287	0.0429	0.0026998
Genetic correlation	0.0772	0.0682	0.2576
