# Supplementary material for: MR Corge: sensitivity analysis of Mendelian randomization based on the core gene hypothesis for polygenic exposures
Source: Bioinformatics. 2024 Nov 8;40(11):btae666. doi: 10.1093/bioinformatics/btae666 (PMC11578597; doi:10.1093/bioinformatics/btae666)
Supplement: btae666_Supplementary_Data [file btae666_supplementary_data.zip › TableS3.xlsx]

## Sheet: all-mr.stats
Supplementary Table S3. Mendelian randomization results.
Exposure	Outcome	Method	Estimated effect size	Odds ratio (not applicable to continuous outcomes)	95% confidence interval of estimated effect - lower bound	95% confidence interval of estimated effect - upper bound	p-value
Urate	Gout	IVW	0.964093	2.62241	0.702437	1.22575	5.13111e-13
Urate	Gout	Simple median	1.43713	4.20858	0.999147	1.8751	1.26532e-10
Urate	Gout	Weighted median	0.572878	1.77336	0.242479	0.903278	0.000677727
Urate	Gout	Penalized weighted median	1.53393	4.63636	1.10343	1.96443	2.87423e-12
Urate	Gout	Simple mode	1.54384	4.68254	0.605811	2.48187	0.00160639
Urate	Gout	Weighted mode	0.0939659	1.09852	-0.263982	0.451913	0.607801
Urate	Gout	MR Egger	2.64388	14.0677	2.02191	3.26585	1.31775e-13
Urate	Gout	MR RAPS	1.51815	4.56376	1.25444	1.78185	0
Urate	Gout	MR PRESSO	1.60038	4.95493	1.32309	1.87768	9.94702e-21
Urate	Gout	MR Corge (abs. effect size)-IVW	1.76148	5.82103	1.26224	2.26072	4.66187e-12
Urate	Gout	MR Corge (abs. effect size)-Weighted median	1.75472	5.78182	1.14451	2.36493	1.73904e-08
Urate	Gout	MR Corge (abs. effect size)-Weighted mode	1.8067	6.09034	1.05182	2.56159	0.00335746
Urate	Gout	MR Corge (norm. effect size)-IVW	1.77158	5.88015	1.29762	2.24554	2.36838e-13
Urate	Gout	MR Corge (norm. effect size)-Weighted median	1.75332	5.77372	1.12111	2.38553	5.45852e-08
Urate	Gout	MR Corge (norm. effect size)-Weighted mode	1.77501	5.90033	0.961683	2.58833	0.00521979
Urate	Gout	MR Corge (significance)-IVW	1.77158	5.88015	1.29762	2.24554	2.36838e-13
Urate	Gout	MR Corge (significance)-Weighted median	1.75332	5.77372	1.11033	2.3963	9.06109e-08
Urate	Gout	MR Corge (significance)-Weighted mode	1.77501	5.90033	1.0104	2.53962	0.00389163
Urate	Gout	MR Corge (norm. significance)-IVW	1.77158	5.88015	1.29762	2.24554	2.36838e-13
Urate	Gout	MR Corge (norm. significance)-Weighted median	1.75332	5.77372	1.14182	2.36481	1.91113e-08
Urate	Gout	MR Corge (norm. significance)-Weighted mode	1.77501	5.90033	0.91135	2.63867	0.00689411
Urate	Gout	Contamination mixture	2.00683	7.43971	1.53783	2.32183	1.95007e-15
IGF1	Height	IVW	0.137914		0.0481941	0.227633	0.00258814
IGF1	Height	Simple median	0.142857		0.0901514	0.195563	1.0812e-07
IGF1	Height	Weighted median	0.140898		0.0889202	0.192877	1.07829e-07
IGF1	Height	Penalized weighted median	0.14684		0.0944922	0.199188	3.84187e-08
IGF1	Height	Simple mode	0.0251317		-0.173462	0.223725	0.804393
IGF1	Height	Weighted mode	0.0752818		0.0140711	0.136492	0.0169456
IGF1	Height	MR Egger	0.289185		0.104761	0.473609	0.00245165
IGF1	Height	MR RAPS	0.18131		0.163203	0.199417	0
IGF1	Height	MR PRESSO	0.11668		0.068624	0.164736	5.10334e-06
IGF1	Height	MR Corge (abs. effect size)-IVW	0.253642		0.0943732	0.41291	0.00180006
IGF1	Height	MR Corge (abs. effect size)-Weighted median	0.124413		0.0362733	0.212552	0.00566394
IGF1	Height	MR Corge (abs. effect size)-Weighted mode	0.0705527		0.0145416	0.126564	0.0387797
IGF1	Height	MR Corge (norm. effect size)-IVW	0.271806		0.117355	0.426256	0.000562144
IGF1	Height	MR Corge (norm. effect size)-Weighted median	0.233972		0.142044	0.3259	6.08378e-07
IGF1	Height	MR Corge (norm. effect size)-Weighted mode	0.0653379		0.00809043	0.122585	0.055686
IGF1	Height	MR Corge (significance)-IVW	0.271806		0.117355	0.426256	0.000562144
IGF1	Height	MR Corge (significance)-Weighted median	0.233972		0.146045	0.321899	1.83277e-07
IGF1	Height	MR Corge (significance)-Weighted mode	0.0653379		0.00345541	0.12722	0.0722916
IGF1	Height	MR Corge (norm. significance)-IVW	0.271806		0.117355	0.426256	0.000562144
IGF1	Height	MR Corge (norm. significance)-Weighted median	0.233972		0.146948	0.320996	1.36689e-07
IGF1	Height	MR Corge (norm. significance)-Weighted mode	0.0653379		0.005633	0.125043	0.0642819
IGF1	Height	Contamination mixture	0.218394		0.147394	0.330394	0.0163611
LDL	CAD	IVW	0.392507	1.48069	0.313571	0.471444	1.91847e-22
LDL	CAD	Simple median	0.394523	1.48368	0.331347	0.4577	1.90466e-34
LDL	CAD	Weighted median	0.361336	1.43525	0.304299	0.418372	2.11544e-35
LDL	CAD	Penalized weighted median	0.312708	1.36712	0.25718	0.368236	2.50952e-28
LDL	CAD	Simple mode	0.415383	1.51495	0.267489	0.563278	4.32952e-07
LDL	CAD	Weighted mode	0.303049	1.35398	0.216957	0.389141	1.107e-09
LDL	CAD	MR Egger	0.452445	1.57215	0.335184	0.569705	6.16949e-11
LDL	CAD	MR RAPS	0.425553	1.53044	0.402458	0.448647	0
LDL	CAD	MR PRESSO	0.378695	1.46038	0.333266	0.424124	6.97253e-25
LDL	CAD	MR Corge (abs. effect size)-IVW	0.366114	1.44212	0.226622	0.505606	2.68566e-07
LDL	CAD	MR Corge (abs. effect size)-Weighted median	0.290378	1.33693	0.216888	0.363867	9.59588e-15
LDL	CAD	MR Corge (abs. effect size)-Weighted mode	0.266335	1.30517	0.216756	0.315914	0.00182974
LDL	CAD	MR Corge (norm. effect size)-IVW	0.430518	1.53805	0.273071	0.587965	8.35222e-08
LDL	CAD	MR Corge (norm. effect size)-Weighted median	0.506448	1.65939	0.442215	0.570681	7.12631e-54
LDL	CAD	MR Corge (norm. effect size)-Weighted mode	0.516934	1.67688	0.460578	0.573289	0.00037531
LDL	CAD	MR Corge (significance)-IVW	0.430518	1.53805	0.273071	0.587965	8.35222e-08
LDL	CAD	MR Corge (significance)-Weighted median	0.506448	1.65939	0.441866	0.571029	2.59153e-53
LDL	CAD	MR Corge (significance)-Weighted mode	0.516934	1.67688	0.459496	0.574372	0.000397186
LDL	CAD	MR Corge (norm. significance)-IVW	0.430518	1.53805	0.273071	0.587965	8.35222e-08
LDL	CAD	MR Corge (norm. significance)-Weighted median	0.506448	1.65939	0.440497	0.572399	3.39401e-51
LDL	CAD	MR Corge (norm. significance)-Weighted mode	0.516934	1.67688	0.45934	0.574527	0.000400399
LDL	CAD	Contamination mixture	0.501255	1.65079	0.448255	0.535255	5.55824e-26
BMI	CAD	IVW	0.271935	1.3125	0.154586	0.389284	5.57377e-06
BMI	CAD	Simple median	0.313742	1.36854	0.230567	0.396917	1.43248e-13
BMI	CAD	Weighted median	0.318123	1.37455	0.234817	0.40143	7.17265e-14
BMI	CAD	Penalized weighted median	0.319267	1.37612	0.235337	0.403197	8.93339e-14
BMI	CAD	Simple mode	0.320416	1.3777	0.130651	0.510181	0.00143852
BMI	CAD	Weighted mode	0.340871	1.40617	0.185842	0.495901	4.90299e-05
BMI	CAD	MR Egger	0.205354	1.22796	-0.146476	0.557185	0.25631
BMI	CAD	MR RAPS	0.302505	1.35324	0.25491	0.3501	0
BMI	CAD	MR PRESSO	0.297203	1.34609	0.226046	0.368361	1.00527e-11
BMI	CAD	MR Corge (abs. effect size)-IVW	0.392416	1.48055	0.146936	0.637895	0.00172917
BMI	CAD	MR Corge (abs. effect size)-Weighted median	0.438797	1.55084	0.272986	0.604607	2.13828e-07
BMI	CAD	MR Corge (abs. effect size)-Weighted mode	0.453996	1.57459	0.304478	0.603513	0.00948755
BMI	CAD	MR Corge (norm. effect size)-IVW	0.437764	1.54924	0.25477	0.620758	2.74851e-06
BMI	CAD	MR Corge (norm. effect size)-Weighted median	0.461236	1.58603	0.324562	0.59791	3.73e-11
BMI	CAD	MR Corge (norm. effect size)-Weighted mode	0.503872	1.65512	0.300243	0.707501	0.0167297
BMI	CAD	MR Corge (significance)-IVW	0.437764	1.54924	0.25477	0.620758	2.74851e-06
BMI	CAD	MR Corge (significance)-Weighted median	0.461236	1.58603	0.323012	0.599459	6.13964e-11
BMI	CAD	MR Corge (significance)-Weighted mode	0.503872	1.65512	0.281689	0.726055	0.0211789
BMI	CAD	MR Corge (norm. significance)-IVW	0.437764	1.54924	0.25477	0.620758	2.74851e-06
BMI	CAD	MR Corge (norm. significance)-Weighted median	0.461236	1.58603	0.328925	0.593547	8.34032e-12
BMI	CAD	MR Corge (norm. significance)-Weighted mode	0.503872	1.65512	0.28353	0.724214	0.0207114
BMI	CAD	Contamination mixture	0.345459	1.41264	0.271459	0.430459	1.14781e-12
Alcohol	CAD	IVW	0.145395	1.1565	-0.0741712	0.364961	0.194323
Alcohol	CAD	Simple median	0.13972	1.14995	-0.0511571	0.330598	0.151373
Alcohol	CAD	Weighted median	0.329255	1.38993	0.197843	0.460667	9.06953e-07
Alcohol	CAD	Penalized weighted median	0.333966	1.3965	0.205473	0.46246	3.50161e-07
Alcohol	CAD	Simple mode	0.224554	1.25176	-0.0908141	0.539923	0.170536
Alcohol	CAD	Weighted mode	0.309078	1.36217	0.180066	0.43809	3.10626e-05
Alcohol	CAD	MR Egger	0.382049	1.46528	0.048997	0.715101	0.0302798
Alcohol	CAD	MR RAPS	0.156731	1.16968	0.0691519	0.24431	0.000452167
Alcohol	CAD	MR PRESSO	0.136852	1.14666	-0.0416206	0.315325	0.14183
Alcohol	CAD	MR Corge (abs. effect size)-IVW	0.222401	1.24907	-0.131979	0.576781	0.218678
Alcohol	CAD	MR Corge (abs. effect size)-Weighted median	0.291148	1.33796	0.157887	0.424409	1.85059e-05
Alcohol	CAD	MR Corge (abs. effect size)-Weighted mode	0.295699	1.34407	0.168924	0.422474	0.00256915
Alcohol	CAD	MR Corge (norm. effect size)-IVW	0.221721	1.24822	-0.0123367	0.455779	0.0633549
Alcohol	CAD	MR Corge (norm. effect size)-Weighted median	0.301933	1.35247	0.172582	0.431285	4.76099e-06
Alcohol	CAD	MR Corge (norm. effect size)-Weighted mode	0.324647	1.38354	0.185623	0.46367	0.00255286
Alcohol	CAD	MR Corge (significance)-IVW	0.221721	1.24822	-0.0123367	0.455779	0.0633549
Alcohol	CAD	MR Corge (significance)-Weighted median	0.301933	1.35247	0.173867	0.43	3.81965e-06
Alcohol	CAD	MR Corge (significance)-Weighted mode	0.324647	1.38354	0.186324	0.462969	0.00248368
Alcohol	CAD	MR Corge (norm. significance)-IVW	0.221721	1.24822	-0.0123367	0.455779	0.0633549
Alcohol	CAD	MR Corge (norm. significance)-Weighted median	0.301933	1.35247	0.174038	0.429829	3.7078e-06
Alcohol	CAD	MR Corge (norm. significance)-Weighted mode	0.324647	1.38354	0.193824	0.455469	0.00182701
Alcohol	CAD	Contamination mixture	0.284176	1.32867	0.185176	0.383176	0.0012094
HDL	CAD	IVW	-0.185267	0.830883	-0.276392	-0.0941413	6.75182e-05
HDL	CAD	Simple median	-0.20439	0.815145	-0.279899	-0.12888	1.12459e-07
HDL	CAD	Weighted median	-0.121208	0.88585	-0.178995	-0.0634213	3.93767e-05
HDL	CAD	Penalized weighted median	-0.122865	0.884383	-0.188364	-0.0573672	0.000236284
HDL	CAD	Simple mode	-0.0747155	0.928007	-0.248603	0.0991724	0.401591
HDL	CAD	Weighted mode	0.0163894	1.01652	-0.0654038	0.0981825	0.695303
HDL	CAD	MR Egger	0.0595467	1.06136	-0.103102	0.222196	0.474618
HDL	CAD	MR RAPS	-0.20821	0.812036	-0.233166	-0.183255	0
HDL	CAD	MR PRESSO	-0.144806	0.86519	-0.201252	-0.0883598	3.08582e-06
HDL	CAD	MR Corge (abs. effect size)-IVW	-0.0394359	0.961332	-0.236348	0.157476	0.694665
HDL	CAD	MR Corge (abs. effect size)-Weighted median	-0.0847702	0.918723	-0.178767	0.00922627	0.0771252
HDL	CAD	MR Corge (abs. effect size)-Weighted mode	-0.103144	0.901997	-0.231374	0.0250869	0.175724
HDL	CAD	MR Corge (norm. effect size)-IVW	-0.0311734	0.969308	-0.235813	0.173466	0.765266
HDL	CAD	MR Corge (norm. effect size)-Weighted median	-0.0294906	0.97094	-0.114331	0.0553499	0.495684
HDL	CAD	MR Corge (norm. effect size)-Weighted mode	-0.0576175	0.944011	-0.17859	0.0633554	0.393405
HDL	CAD	MR Corge (significance)-IVW	-0.0311734	0.969308	-0.235813	0.173466	0.765266
HDL	CAD	MR Corge (significance)-Weighted median	-0.0294906	0.97094	-0.117764	0.0587827	0.512595
HDL	CAD	MR Corge (significance)-Weighted mode	-0.0576175	0.944011	-0.189276	0.0740411	0.430217
HDL	CAD	MR Corge (norm. significance)-IVW	-0.0311734	0.969308	-0.235813	0.173466	0.765266
HDL	CAD	MR Corge (norm. significance)-Weighted median	-0.0294906	0.97094	-0.118956	0.0599746	0.518228
HDL	CAD	MR Corge (norm. significance)-Weighted mode	-0.0576175	0.944011	-0.177356	0.0621213	0.388915
HDL	CAD	Contamination mixture	0.0621797	1.06415	-0.00582035	0.10618	0.0754603
Vitamin D	CAD	IVW	-0.14631	0.86389	-0.269187	-0.0234327	0.0196077
Vitamin D	CAD	Simple median	-0.129116	0.878872	-0.219455	-0.0387767	0.00508971
Vitamin D	CAD	Weighted median	-0.0477095	0.953411	-0.11515	0.0197309	0.165574
Vitamin D	CAD	Penalized weighted median	-0.0475445	0.953568	-0.116916	0.0218273	0.179174
Vitamin D	CAD	Simple mode	-0.0714435	0.931049	-0.22007	0.0771829	0.347759
Vitamin D	CAD	Weighted mode	-0.0203174	0.979888	-0.0751931	0.0345582	0.469264
Vitamin D	CAD	MR Egger	-0.0888874	0.914949	-0.271913	0.0941379	0.342831
Vitamin D	CAD	MR RAPS	-0.158827	0.853144	-0.198535	-0.119119	4.44089e-15
Vitamin D	CAD	MR PRESSO	-0.04258	0.958314	-0.103625	0.0184646	0.174201
Vitamin D	CAD	MR Corge (abs. effect size)-IVW	-0.0295806	0.970853	-0.0895695	0.0304083	0.333805
Vitamin D	CAD	MR Corge (abs. effect size)-Weighted median	-0.0480666	0.95307	-0.121346	0.0252132	0.198573
Vitamin D	CAD	MR Corge (abs. effect size)-Weighted mode	-0.0473521	0.953752	-0.117223	0.0225189	0.232366
Vitamin D	CAD	MR Corge (norm. effect size)-IVW	-0.00141678	0.998584	-0.0817165	0.0788829	0.972413
Vitamin D	CAD	MR Corge (norm. effect size)-Weighted median	-0.0384419	0.962288	-0.109445	0.0325615	0.288617
Vitamin D	CAD	MR Corge (norm. effect size)-Weighted mode	-0.0420868	0.958787	-0.117381	0.0332076	0.315284
Vitamin D	CAD	MR Corge (significance)-IVW	-0.00141678	0.998584	-0.0817165	0.0788829	0.972413
Vitamin D	CAD	MR Corge (significance)-Weighted median	-0.0384419	0.962288	-0.108453	0.0315693	0.281838
Vitamin D	CAD	MR Corge (significance)-Weighted mode	-0.0420868	0.958787	-0.115556	0.031382	0.304435
Vitamin D	CAD	MR Corge (norm. significance)-IVW	-0.00141678	0.998584	-0.0817165	0.0788829	0.972413
Vitamin D	CAD	MR Corge (norm. significance)-Weighted median	-0.0384419	0.962288	-0.109678	0.032794	0.290193
Vitamin D	CAD	MR Corge (norm. significance)-Weighted mode	-0.0420868	0.958787	-0.120309	0.0361351	0.332226
Vitamin D	CAD	Contamination mixture	-0.0321335	0.968377	-0.0781335	0.0128665	0.160741
Height	Cognitive performance	IVW	0.0514178		0.0341763	0.0686593	5.06142e-09
Height	Cognitive performance	Simple median	0.0370833		0.0204658	0.0537008	1.22045e-05
Height	Cognitive performance	Weighted median	0.0345608		0.0173038	0.0518178	8.66157e-05
Height	Cognitive performance	Penalized weighted median	0.0330062		0.015017	0.0509954	0.000322938
Height	Cognitive performance	Simple mode	0.0273859		-0.0246336	0.0794054	0.30261
Height	Cognitive performance	Weighted mode	0.0409733		0.00775056	0.0741961	0.0159723
Height	Cognitive performance	MR Egger	0.0423607		-0.0053955	0.090117	0.0826898
Height	Cognitive performance	MR RAPS	0.0538582		0.0439953	0.0637211	0
Height	Cognitive performance	MR PRESSO	0.0336585		0.0196385	0.0476785	3.27474e-06
Height	Cognitive performance	MR Corge (abs. effect size)-IVW	0.0274166		-0.0756743	0.130507	0.60219
Height	Cognitive performance	MR Corge (abs. effect size)-Weighted median	0.0224182		-0.0529478	0.0977841	0.559882
Height	Cognitive performance	MR Corge (abs. effect size)-Weighted mode	0.0239225		-0.0539251	0.10177	0.57324
Height	Cognitive performance	MR Corge (norm. effect size)-IVW	0.031746		-0.0261244	0.0896165	0.282286
Height	Cognitive performance	MR Corge (norm. effect size)-Weighted median	0.0584831		0.0119291	0.105037	0.0138074
Height	Cognitive performance	MR Corge (norm. effect size)-Weighted mode	0.063335		0.010952	0.115718	0.0639695
Height	Cognitive performance	MR Corge (significance)-IVW	0.031746		-0.0261244	0.0896165	0.282286
Height	Cognitive performance	MR Corge (significance)-Weighted median	0.0584831		0.0119748	0.104991	0.0137145
Height	Cognitive performance	MR Corge (significance)-Weighted mode	0.063335		0.0108505	0.115819	0.064334
Height	Cognitive performance	MR Corge (norm. significance)-IVW	0.031746		-0.0261244	0.0896165	0.282286
Height	Cognitive performance	MR Corge (norm. significance)-Weighted median	0.0584831		0.0125239	0.104442	0.0126276
Height	Cognitive performance	MR Corge (norm. significance)-Weighted mode	0.063335		0.014117	0.112553	0.0530336
Height	Cognitive performance	Contamination mixture	0.0262941		0.0102941	0.0452941	0.000918449
Urate	Hair color - blonde	IVW	0.0142407	1.01434	-0.0450383	0.0735196	0.637745
Urate	Hair color - blonde	Simple median	0.0245448	1.02485	-0.0402321	0.0893217	0.457682
Urate	Hair color - blonde	Weighted median	0.0130083	1.01309	-0.0459532	0.0719698	0.665435
Urate	Hair color - blonde	Penalized weighted median	0.0125468	1.01263	-0.0463706	0.0714642	0.676392
Urate	Hair color - blonde	Simple mode	0.00180854	1.00181	-0.167491	0.171108	0.983311
Urate	Hair color - blonde	Weighted mode	0.0147944	1.0149	-0.0444391	0.0740279	0.624874
Urate	Hair color - blonde	MR Egger	0.0223824	1.02263	-0.0687996	0.113564	0.630837
Urate	Hair color - blonde	MR RAPS	0.0146216	1.01473	-0.0194224	0.0486655	0.399899
Urate	Hair color - blonde	MR PRESSO	0.0219703	1.02221	-0.0259313	0.069872	0.369547
Urate	Hair color - blonde	MR Corge (abs. effect size)-IVW	0.0146748	1.01478	-0.0403207	0.0696702	0.600975
Urate	Hair color - blonde	MR Corge (abs. effect size)-Weighted median	0.00879414	1.00883	-0.0589421	0.0765304	0.799136
Urate	Hair color - blonde	MR Corge (abs. effect size)-Weighted mode	0.00883759	1.00888	-0.0613503	0.0790255	0.809242
Urate	Hair color - blonde	MR Corge (norm. effect size)-IVW	0.017675	1.01783	-0.0561842	0.0915342	0.63904
Urate	Hair color - blonde	MR Corge (norm. effect size)-Weighted median	0.011371	1.01144	-0.0531879	0.07593	0.729927
Urate	Hair color - blonde	MR Corge (norm. effect size)-Weighted mode	0.0063642	1.00638	-0.0619128	0.0746412	0.858088
Urate	Hair color - blonde	MR Corge (significance)-IVW	0.017675	1.01783	-0.0561842	0.0915342	0.63904
Urate	Hair color - blonde	MR Corge (significance)-Weighted median	0.011371	1.01144	-0.0531879	0.07593	0.729927
Urate	Hair color - blonde	MR Corge (significance)-Weighted mode	0.0063642	1.00638	-0.0619128	0.0746412	0.858088
Urate	Hair color - blonde	MR Corge (norm. significance)-IVW	0.017675	1.01783	-0.0561842	0.0915342	0.63904
Urate	Hair color - blonde	MR Corge (norm. significance)-Weighted median	0.011371	1.01144	-0.0531879	0.07593	0.729927
Urate	Hair color - blonde	MR Corge (norm. significance)-Weighted mode	0.0063642	1.00638	-0.0619128	0.0746412	0.858088
Urate	Hair color - blonde	Contamination mixture	0.0332162	1.03377	-0.0227838	0.0742162	0.204378
IGF1	Hair color - blonde	IVW	-0.0512411	0.95005	-0.119227	0.0167448	0.139607
IGF1	Hair color - blonde	Simple median	-0.00505458	0.994958	-0.0645021	0.054393	0.867645
IGF1	Hair color - blonde	Weighted median	-0.000330523	0.99967	-0.0605578	0.0598968	0.991418
IGF1	Hair color - blonde	Penalized weighted median	0.0313945	1.03189	-0.0289731	0.0917622	0.308057
IGF1	Hair color - blonde	Simple mode	-0.120356	0.886605	-0.28656	0.0458475	0.156583
IGF1	Hair color - blonde	Weighted mode	0.0149528	1.01507	-0.0818728	0.111778	0.762289
IGF1	Hair color - blonde	MR Egger	-0.0796698	0.923421	-0.210922	0.0515828	0.234869
IGF1	Hair color - blonde	MR RAPS	-0.0541605	0.94728	-0.0851196	-0.0232014	0.000606118
IGF1	Hair color - blonde	MR PRESSO	-0.0278356	0.972548	-0.0704379	0.0147667	0.201109
IGF1	Hair color - blonde	MR Corge (abs. effect size)-IVW	-0.0384448	0.962285	-0.147231	0.0703412	0.488523
IGF1	Hair color - blonde	MR Corge (abs. effect size)-Weighted median	0.0380775	1.03881	-0.0580343	0.134189	0.437447
IGF1	Hair color - blonde	MR Corge (abs. effect size)-Weighted mode	0.0362205	1.03688	-0.0851148	0.157556	0.565371
IGF1	Hair color - blonde	MR Corge (norm. effect size)-IVW	-0.0230354	0.977228	-0.114299	0.0682278	0.620801
IGF1	Hair color - blonde	MR Corge (norm. effect size)-Weighted median	0.0359093	1.03656	-0.0546081	0.126427	0.436832
IGF1	Hair color - blonde	MR Corge (norm. effect size)-Weighted mode	0.0266506	1.02701	-0.117627	0.170929	0.721313
IGF1	Hair color - blonde	MR Corge (significance)-IVW	-0.0230354	0.977228	-0.114299	0.0682278	0.620801
IGF1	Hair color - blonde	MR Corge (significance)-Weighted median	0.0359093	1.03656	-0.0546081	0.126427	0.436832
IGF1	Hair color - blonde	MR Corge (significance)-Weighted mode	0.0266506	1.02701	-0.117627	0.170929	0.721313
IGF1	Hair color - blonde	MR Corge (norm. significance)-IVW	-0.0230354	0.977228	-0.114299	0.0682278	0.620801
IGF1	Hair color - blonde	MR Corge (norm. significance)-Weighted median	0.0359093	1.03656	-0.0546081	0.126427	0.436832
IGF1	Hair color - blonde	MR Corge (norm. significance)-Weighted mode	0.0266506	1.02701	-0.117627	0.170929	0.721313
IGF1	Hair color - blonde	Contamination mixture	-0.00835485	0.99168	-0.0703549	0.0526451	0.745977
LDL	Hair color - blonde	IVW	0.0451795	1.04622	-0.0117666	0.102126	0.119944
LDL	Hair color - blonde	Simple median	-0.00201107	0.997991	-0.064497	0.0604748	0.949702
LDL	Hair color - blonde	Weighted median	0.0396127	1.04041	-0.0106543	0.0898798	0.12245
LDL	Hair color - blonde	Penalized weighted median	0.0421713	1.04307	-0.00783535	0.0921779	0.0983522
LDL	Hair color - blonde	Simple mode	-0.0520777	0.949255	-0.142731	0.0385754	0.263633
LDL	Hair color - blonde	Weighted mode	0.037298	1.038	-0.00881855	0.0834145	0.116967
LDL	Hair color - blonde	MR Egger	0.023949	1.02424	-0.058478	0.106376	0.570692
LDL	Hair color - blonde	MR RAPS	0.0459969	1.04707	0.0144477	0.0775462	0.0042691
LDL	Hair color - blonde	MR PRESSO	0.0375779	1.03829	-0.00233356	0.0774893	0.069149
LDL	Hair color - blonde	MR Corge (abs. effect size)-IVW	0.0506571	1.05196	0.00212818	0.099186	0.040761
LDL	Hair color - blonde	MR Corge (abs. effect size)-Weighted median	0.0462422	1.04733	-0.0109719	0.103456	0.113164
LDL	Hair color - blonde	MR Corge (abs. effect size)-Weighted mode	0.0374184	1.03813	-0.0486256	0.123463	0.456657
LDL	Hair color - blonde	MR Corge (norm. effect size)-IVW	0.0369137	1.0376	-0.0272812	0.101109	0.259722
LDL	Hair color - blonde	MR Corge (norm. effect size)-Weighted median	0.0387562	1.03952	-0.0210703	0.0985826	0.204189
LDL	Hair color - blonde	MR Corge (norm. effect size)-Weighted mode	0.056388	1.05801	-0.038569	0.151345	0.328616
LDL	Hair color - blonde	MR Corge (significance)-IVW	0.056973	1.05863	-0.011413	0.125359	0.102491
LDL	Hair color - blonde	MR Corge (significance)-Weighted median	0.0732278	1.07598	0.0111253	0.13533	0.0208261
LDL	Hair color - blonde	MR Corge (significance)-Weighted mode	0.0932167	1.0977	0.00580293	0.180631	0.127763
LDL	Hair color - blonde	MR Corge (norm. significance)-IVW	0.0369137	1.0376	-0.0272812	0.101109	0.259722
LDL	Hair color - blonde	MR Corge (norm. significance)-Weighted median	0.0387562	1.03952	-0.0210703	0.0985826	0.204189
LDL	Hair color - blonde	MR Corge (norm. significance)-Weighted mode	0.056388	1.05801	-0.038569	0.151345	0.328616
LDL	Hair color - blonde	Contamination mixture	0.0279403	1.02833	-0.00605975	0.0669403	0.112295
BMI	Hair color - blonde	IVW	-0.0499166	0.951309	-0.152596	0.0527627	0.340673
BMI	Hair color - blonde	Simple median	-0.0643085	0.937716	-0.181058	0.0524411	0.280313
BMI	Hair color - blonde	Weighted median	-0.0910647	0.912959	-0.206719	0.0245897	0.122763
BMI	Hair color - blonde	Penalized weighted median	-0.146134	0.864042	-0.258074	-0.0341929	0.0105066
BMI	Hair color - blonde	Simple mode	-0.152563	0.858505	-0.434999	0.129873	0.293167
BMI	Hair color - blonde	Weighted mode	-0.177563	0.837308	-0.372951	0.0178243	0.0789835
BMI	Hair color - blonde	MR Egger	-0.253192	0.776319	-0.560542	0.0541577	0.110705
BMI	Hair color - blonde	MR RAPS	-0.0518957	0.949428	-0.122414	0.0186224	0.149189
BMI	Hair color - blonde	MR PRESSO	-0.0476552	0.953463	-0.139513	0.0442025	0.312636
BMI	Hair color - blonde	MR Corge (abs. effect size)-IVW	-0.148905	0.861651	-0.484782	0.186971	0.384884
BMI	Hair color - blonde	MR Corge (abs. effect size)-Weighted median	-0.132015	0.876327	-0.390658	0.126628	0.31711
BMI	Hair color - blonde	MR Corge (abs. effect size)-Weighted mode	-0.124803	0.882671	-0.414712	0.165107	0.460769
BMI	Hair color - blonde	MR Corge (norm. effect size)-IVW	-0.182843	0.832899	-0.365021	-0.000665724	0.0491645
BMI	Hair color - blonde	MR Corge (norm. effect size)-Weighted median	-0.240622	0.786139	-0.450134	-0.0311091	0.0243838
BMI	Hair color - blonde	MR Corge (norm. effect size)-Weighted mode	-0.262842	0.768864	-0.584013	0.0583298	0.207044
BMI	Hair color - blonde	MR Corge (significance)-IVW	-0.182843	0.832899	-0.365021	-0.000665724	0.0491645
BMI	Hair color - blonde	MR Corge (significance)-Weighted median	-0.240622	0.786139	-0.450134	-0.0311091	0.0243838
BMI	Hair color - blonde	MR Corge (significance)-Weighted mode	-0.262842	0.768864	-0.584013	0.0583298	0.207044
BMI	Hair color - blonde	MR Corge (norm. significance)-IVW	-0.182843	0.832899	-0.365021	-0.000665724	0.0491645
BMI	Hair color - blonde	MR Corge (norm. significance)-Weighted median	-0.240622	0.786139	-0.450134	-0.0311091	0.0243838
BMI	Hair color - blonde	MR Corge (norm. significance)-Weighted mode	-0.262842	0.768864	-0.584013	0.0583298	0.207044
BMI	Hair color - blonde	Contamination mixture	-0.154583	0.856772	-0.310583	0.0314171	0.0930158
HDL	Hair color - blonde	IVW	-0.00417543	0.995833	-0.0785809	0.07023	0.912417
HDL	Hair color - blonde	Simple median	-0.0260538	0.974283	-0.0965832	0.0444756	0.469047
HDL	Hair color - blonde	Weighted median	-0.016898	0.983244	-0.0829858	0.0491898	0.616264
HDL	Hair color - blonde	Penalized weighted median	-0.0186891	0.981484	-0.0823672	0.044989	0.565125
HDL	Hair color - blonde	Simple mode	-0.0375839	0.963114	-0.176274	0.101106	0.596441
HDL	Hair color - blonde	Weighted mode	-0.0186607	0.981512	-0.0767938	0.0394725	0.530612
HDL	Hair color - blonde	MR Egger	-0.0226499	0.977605	-0.161966	0.116667	0.750627
HDL	Hair color - blonde	MR RAPS	-0.00433359	0.995676	-0.0415089	0.0328417	0.819273
HDL	Hair color - blonde	MR PRESSO	-0.00801875	0.992013	-0.0597871	0.0437495	0.762105
HDL	Hair color - blonde	MR Corge (abs. effect size)-IVW	-0.0147685	0.98534	-0.0750716	0.0455347	0.631219
HDL	Hair color - blonde	MR Corge (abs. effect size)-Weighted median	-0.0126532	0.987426	-0.080353	0.0550465	0.71412
HDL	Hair color - blonde	MR Corge (abs. effect size)-Weighted mode	-0.0112379	0.988825	-0.0900703	0.0675946	0.791123
HDL	Hair color - blonde	MR Corge (norm. effect size)-IVW	0.0187373	1.01891	-0.0822477	0.119722	0.716105
HDL	Hair color - blonde	MR Corge (norm. effect size)-Weighted median	-0.0114659	0.9886	-0.0782778	0.0553459	0.736596
HDL	Hair color - blonde	MR Corge (norm. effect size)-Weighted mode	-0.0171064	0.983039	-0.0936809	0.059468	0.679759
HDL	Hair color - blonde	MR Corge (significance)-IVW	0.0187373	1.01891	-0.0822477	0.119722	0.716105
HDL	Hair color - blonde	MR Corge (significance)-Weighted median	-0.0114659	0.9886	-0.0782778	0.0553459	0.736596
HDL	Hair color - blonde	MR Corge (significance)-Weighted mode	-0.0171064	0.983039	-0.0936809	0.059468	0.679759
HDL	Hair color - blonde	MR Corge (norm. significance)-IVW	0.0187373	1.01891	-0.0822477	0.119722	0.716105
HDL	Hair color - blonde	MR Corge (norm. significance)-Weighted median	-0.0114659	0.9886	-0.0782778	0.0553459	0.736596
HDL	Hair color - blonde	MR Corge (norm. significance)-Weighted mode	-0.0171064	0.983039	-0.0936809	0.059468	0.679759
HDL	Hair color - blonde	Contamination mixture	-0.0496048	0.951605	-0.0936048	0.0153952	0.110638
Vitamin D	Hair color - blonde	IVW	-0.00987096	0.990178	-0.106011	0.0862692	0.840512
Vitamin D	Hair color - blonde	Simple median	0.0775345	1.08062	-0.0598131	0.214882	0.268534
Vitamin D	Hair color - blonde	Weighted median	-0.0583225	0.943346	-0.172955	0.0563095	0.318663
Vitamin D	Hair color - blonde	Penalized weighted median	-0.0533471	0.948051	-0.173638	0.0669433	0.38472
Vitamin D	Hair color - blonde	Simple mode	0.0585026	1.06025	-0.209062	0.326067	0.669111
Vitamin D	Hair color - blonde	Weighted mode	-0.0774622	0.925462	-0.166198	0.0112736	0.0899808
Vitamin D	Hair color - blonde	MR Egger	-0.0812763	0.921939	-0.216351	0.0537982	0.240895
Vitamin D	Hair color - blonde	MR RAPS	-0.0100599	0.989991	-0.0726022	0.0524825	0.752561
Vitamin D	Hair color - blonde	MR PRESSO	-0.00762728	0.992402	-0.0908469	0.0755924	0.857789
Vitamin D	Hair color - blonde	MR Corge (abs. effect size)-IVW	-0.0871929	0.9165	-0.214472	0.0400864	0.179369
Vitamin D	Hair color - blonde	MR Corge (abs. effect size)-Weighted median	-0.0806393	0.922526	-0.198622	0.0373432	0.180365
Vitamin D	Hair color - blonde	MR Corge (abs. effect size)-Weighted mode	-0.0815963	0.921644	-0.23235	0.069157	0.337284
Vitamin D	Hair color - blonde	MR Corge (norm. effect size)-IVW	-0.0869675	0.916707	-0.205321	0.0313861	0.149803
Vitamin D	Hair color - blonde	MR Corge (norm. effect size)-Weighted median	-0.0809968	0.922197	-0.196065	0.0340711	0.167694
Vitamin D	Hair color - blonde	MR Corge (norm. effect size)-Weighted mode	-0.0775649	0.925367	-0.241466	0.086336	0.396208
Vitamin D	Hair color - blonde	MR Corge (significance)-IVW	-0.0869675	0.916707	-0.205321	0.0313861	0.149803
Vitamin D	Hair color - blonde	MR Corge (significance)-Weighted median	-0.0809968	0.922197	-0.196065	0.0340711	0.167694
Vitamin D	Hair color - blonde	MR Corge (significance)-Weighted mode	-0.0775649	0.925367	-0.241466	0.086336	0.396208
Vitamin D	Hair color - blonde	MR Corge (norm. significance)-IVW	-0.0869675	0.916707	-0.205321	0.0313861	0.149803
Vitamin D	Hair color - blonde	MR Corge (norm. significance)-Weighted median	-0.0809968	0.922197	-0.196065	0.0340711	0.167694
Vitamin D	Hair color - blonde	MR Corge (norm. significance)-Weighted mode	-0.0775649	0.925367	-0.241466	0.086336	0.396208
Vitamin D	Hair color - blonde	Contamination mixture	-0.0181143	0.982049	-0.130114	0.0598857	0.625461
Height	Hair color - blonde	IVW	0.0932502	1.09774	0.0404119	0.146089	0.000542085
Height	Hair color - blonde	Simple median	0.0524098	1.05381	0.00720756	0.097612	0.0230548
Height	Hair color - blonde	Weighted median	0.0624282	1.06442	0.0176631	0.107193	0.00626917
Height	Hair color - blonde	Penalized weighted median	0.0868697	1.09075	0.0432449	0.130494	9.5035e-05
Height	Hair color - blonde	Simple mode	0.0586333	1.06039	-0.109643	0.226909	0.494948
Height	Hair color - blonde	Weighted mode	0.0862963	1.09013	-0.0270576	0.19965	0.136256
Height	Hair color - blonde	MR Egger	0.164755	1.1791	0.0185403	0.31097	0.0276353
Height	Hair color - blonde	MR RAPS	0.0996948	1.10483	0.0748955	0.124494	3.33067e-15
Height	Hair color - blonde	MR PRESSO	0.0602512	1.0621	0.0255611	0.0949413	0.000716226
Height	Hair color - blonde	MR Corge (abs. effect size)-IVW	0.634383	1.88586	-0.0605813	1.32935	0.0735918
Height	Hair color - blonde	MR Corge (abs. effect size)-Weighted median	0.208157	1.23141	-0.0138522	0.430166	0.0661058
Height	Hair color - blonde	MR Corge (abs. effect size)-Weighted mode	-0.0301236	0.970326	-0.25293	0.192683	0.801592
Height	Hair color - blonde	MR Corge (norm. effect size)-IVW	0.378162	1.4596	-0.254368	1.01069	0.241278
Height	Hair color - blonde	MR Corge (norm. effect size)-Weighted median	0.149824	1.16163	0.00933163	0.290317	0.0366012
Height	Hair color - blonde	MR Corge (norm. effect size)-Weighted mode	0.159789	1.17326	0.0163571	0.303221	0.0807537
Height	Hair color - blonde	MR Corge (significance)-IVW	0.378162	1.4596	-0.254368	1.01069	0.241278
Height	Hair color - blonde	MR Corge (significance)-Weighted median	0.149824	1.16163	0.00933163	0.290317	0.0366012
Height	Hair color - blonde	MR Corge (significance)-Weighted mode	0.159789	1.17326	0.0163571	0.303221	0.0807537
Height	Hair color - blonde	MR Corge (norm. significance)-IVW	0.378162	1.4596	-0.254368	1.01069	0.241278
Height	Hair color - blonde	MR Corge (norm. significance)-Weighted median	0.149824	1.16163	0.00933163	0.290317	0.0366012
Height	Hair color - blonde	MR Corge (norm. significance)-Weighted mode	0.159789	1.17326	0.0163571	0.303221	0.0807537
Height	Hair color - blonde	Contamination mixture	0.0690403	1.07148	0.0240403	0.14304	0.00521739
Urate	Hair color - red	IVW	-0.151687	0.859258	-0.484731	0.181358	0.372023
Urate	Hair color - red	Simple median	1.55801e-14	1	-0.0985603	0.0985603	1
Urate	Hair color - red	Weighted median	-0.0588443	0.942854	-0.154536	0.0368476	0.228098
Urate	Hair color - red	Penalized weighted median	-0.0589768	0.942729	-0.156393	0.0384391	0.235382
Urate	Hair color - red	Simple mode	-0.0449804	0.956016	-0.268093	0.178132	0.693061
Urate	Hair color - red	Weighted mode	-0.0449804	0.956016	-0.173711	0.0837508	0.494049
Urate	Hair color - red	MR Egger	0.0236755	1.02396	-0.485921	0.533272	0.927515
Urate	Hair color - red	MR RAPS	-0.295592	0.744091	-0.338382	-0.252803	0
Urate	Hair color - red	MR PRESSO	-0.0364254	0.96423	-0.0951374	0.0222865	0.2251
Urate	Hair color - red	MR Corge (abs. effect size)-IVW	-0.0661189	0.93602	-0.174539	0.0423016	0.231977
Urate	Hair color - red	MR Corge (abs. effect size)-Weighted median	-0.0598893	0.941869	-0.189392	0.0696129	0.364715
Urate	Hair color - red	MR Corge (abs. effect size)-Weighted mode	-0.115905	0.89056	-0.273815	0.0420059	0.175826
Urate	Hair color - red	MR Corge (norm. effect size)-IVW	-0.0443488	0.95662	-0.144243	0.0555457	0.384216
Urate	Hair color - red	MR Corge (norm. effect size)-Weighted median	-0.0593313	0.942395	-0.180263	0.0616007	0.336246
Urate	Hair color - red	MR Corge (norm. effect size)-Weighted mode	-0.123591	0.883742	-0.345326	0.098145	0.296078
Urate	Hair color - red	MR Corge (significance)-IVW	-0.0443488	0.95662	-0.144243	0.0555457	0.384216
Urate	Hair color - red	MR Corge (significance)-Weighted median	-0.0593313	0.942395	-0.180263	0.0616007	0.336246
Urate	Hair color - red	MR Corge (significance)-Weighted mode	-0.123591	0.883742	-0.345326	0.098145	0.296078
Urate	Hair color - red	MR Corge (norm. significance)-IVW	-0.0443488	0.95662	-0.144243	0.0555457	0.384216
Urate	Hair color - red	MR Corge (norm. significance)-Weighted median	-0.0593313	0.942395	-0.180263	0.0616007	0.336246
Urate	Hair color - red	MR Corge (norm. significance)-Weighted mode	-0.123591	0.883742	-0.345326	0.098145	0.296078
Urate	Hair color - red	Contamination mixture	-0.0350486	0.965559	-0.0880486	0.0189514	0.209172
IGF1	Hair color - red	IVW	-0.0207801	0.979434	-0.12574	0.0841794	0.697983
IGF1	Hair color - red	Simple median	0	1	-0.0783239	0.0783239	1
IGF1	Hair color - red	Weighted median	0.0364624	1.03714	-0.0507524	0.123677	0.412542
IGF1	Hair color - red	Penalized weighted median	0.0364506	1.03712	-0.05305	0.125951	0.42473
IGF1	Hair color - red	Simple mode	-0.105164	0.900177	-0.326907	0.116579	0.353164
IGF1	Hair color - red	Weighted mode	-0.0133205	0.986768	-0.132146	0.105505	0.826203
IGF1	Hair color - red	MR Egger	0.0276415	1.02803	-0.174436	0.229719	0.78876
IGF1	Hair color - red	MR RAPS	-0.022224	0.978021	-0.0690512	0.0246032	0.352264
IGF1	Hair color - red	MR PRESSO	0.0305252	1.031	-0.0220767	0.0831271	0.256059
IGF1	Hair color - red	MR Corge (abs. effect size)-IVW	-0.0107458	0.989312	-0.117751	0.0962599	0.843961
IGF1	Hair color - red	MR Corge (abs. effect size)-Weighted median	0.0382554	1.039	-0.0910412	0.167552	0.561974
IGF1	Hair color - red	MR Corge (abs. effect size)-Weighted mode	0.0117725	1.01184	-0.126766	0.150311	0.869481
IGF1	Hair color - red	MR Corge (norm. effect size)-IVW	-0.0258175	0.974513	-0.121573	0.0699383	0.597186
IGF1	Hair color - red	MR Corge (norm. effect size)-Weighted median	0.0306525	1.03113	-0.0932981	0.154603	0.627889
IGF1	Hair color - red	MR Corge (norm. effect size)-Weighted mode	0.0176652	1.01782	-0.145477	0.180808	0.834187
IGF1	Hair color - red	MR Corge (significance)-IVW	-0.0258175	0.974513	-0.121573	0.0699383	0.597186
IGF1	Hair color - red	MR Corge (significance)-Weighted median	0.0306525	1.03113	-0.0932981	0.154603	0.627889
IGF1	Hair color - red	MR Corge (significance)-Weighted mode	0.0176652	1.01782	-0.145477	0.180808	0.834187
IGF1	Hair color - red	MR Corge (norm. significance)-IVW	-0.0258175	0.974513	-0.121573	0.0699383	0.597186
IGF1	Hair color - red	MR Corge (norm. significance)-Weighted median	0.0306525	1.03113	-0.0932981	0.154603	0.627889
IGF1	Hair color - red	MR Corge (norm. significance)-Weighted mode	0.0176652	1.01782	-0.145477	0.180808	0.834187
IGF1	Hair color - red	Contamination mixture	0.0294045	1.02984	-0.0455955	0.0834045	0.450326
LDL	Hair color - red	IVW	0.0121073	1.01218	-0.0470784	0.071293	0.68846
LDL	Hair color - red	Simple median	0.0479137	1.04908	-0.0386764	0.134504	0.278123
LDL	Hair color - red	Weighted median	0.0174485	1.0176	-0.0549373	0.0898343	0.636602
LDL	Hair color - red	Penalized weighted median	0.016889	1.01703	-0.0571635	0.0909415	0.654866
LDL	Hair color - red	Simple mode	0.1078	1.11383	-0.0261366	0.241738	0.118722
LDL	Hair color - red	Weighted mode	0.0163301	1.01646	-0.0481745	0.0808346	0.621151
LDL	Hair color - red	MR Egger	0.00538079	1.0054	-0.0807419	0.0915035	0.902856
LDL	Hair color - red	MR RAPS	0.0122061	1.01228	-0.0360614	0.0604736	0.620139
LDL	Hair color - red	MR PRESSO	0.00708327	1.00711	-0.0467224	0.060889	0.797076
LDL	Hair color - red	MR Corge (abs. effect size)-IVW	0.0195464	1.01974	-0.0544538	0.0935466	0.604658
LDL	Hair color - red	MR Corge (abs. effect size)-Weighted median	0.011442	1.01151	-0.0739568	0.0968408	0.792853
LDL	Hair color - red	MR Corge (abs. effect size)-Weighted mode	-0.0182133	0.981952	-0.143377	0.106951	0.79404
LDL	Hair color - red	MR Corge (norm. effect size)-IVW	-0.00383925	0.996168	-0.0790956	0.0714171	0.920352
LDL	Hair color - red	MR Corge (norm. effect size)-Weighted median	-0.0228606	0.977399	-0.114564	0.0688423	0.625119
LDL	Hair color - red	MR Corge (norm. effect size)-Weighted mode	-0.0280509	0.972339	-0.163699	0.107597	0.71242
LDL	Hair color - red	MR Corge (significance)-IVW	0.00680935	1.00683	-0.0706064	0.0842251	0.863125
LDL	Hair color - red	MR Corge (significance)-Weighted median	0.0155172	1.01564	-0.0780263	0.109061	0.745083
LDL	Hair color - red	MR Corge (significance)-Weighted mode	0.0429267	1.04386	-0.0976901	0.183544	0.591776
LDL	Hair color - red	MR Corge (norm. significance)-IVW	-0.00383925	0.996168	-0.0790956	0.0714171	0.920352
LDL	Hair color - red	MR Corge (norm. significance)-Weighted median	-0.0228606	0.977399	-0.114564	0.0688423	0.625119
LDL	Hair color - red	MR Corge (norm. significance)-Weighted mode	-0.0280509	0.972339	-0.163699	0.107597	0.71242
LDL	Hair color - red	Contamination mixture	0.00531131	1.00533	-0.0436887	0.0633113	0.833625
BMI	Hair color - red	IVW	0.111368	1.11781	-0.00745519	0.230192	0.066206
BMI	Hair color - red	Simple median	0.0268293	1.02719	-0.144203	0.197861	0.758493
BMI	Hair color - red	Weighted median	0.0681605	1.07054	-0.0967738	0.233095	0.417948
BMI	Hair color - red	Penalized weighted median	0.0411926	1.04205	-0.118755	0.20114	0.613718
BMI	Hair color - red	Simple mode	0.0510242	1.05235	-0.33908	0.441129	0.798384
BMI	Hair color - red	Weighted mode	0.153677	1.16611	-0.191511	0.498865	0.385709
BMI	Hair color - red	MR Egger	-0.00403853	0.99597	-0.361949	0.353872	0.982416
BMI	Hair color - red	MR RAPS	0.11399	1.12074	0.00542855	0.222551	0.0395893
BMI	Hair color - red	MR PRESSO	0.111368	1.11781	-0.00745519	0.230192	0.0702213
BMI	Hair color - red	MR Corge (abs. effect size)-IVW	-0.0529629	0.948415	-0.356971	0.251045	0.732756
BMI	Hair color - red	MR Corge (abs. effect size)-Weighted median	-0.0031999	0.996805	-0.367707	0.361307	0.986272
BMI	Hair color - red	MR Corge (abs. effect size)-Weighted mode	0.0354601	1.0361	-0.374319	0.445239	0.876111
BMI	Hair color - red	MR Corge (norm. effect size)-IVW	0.0391584	1.03994	-0.318262	0.396579	0.829975
BMI	Hair color - red	MR Corge (norm. effect size)-Weighted median	0.0454015	1.04645	-0.268445	0.359248	0.776765
BMI	Hair color - red	MR Corge (norm. effect size)-Weighted mode	0.0587428	1.0605	-0.441359	0.558845	0.832723
BMI	Hair color - red	MR Corge (significance)-IVW	0.0391584	1.03994	-0.318262	0.396579	0.829975
BMI	Hair color - red	MR Corge (significance)-Weighted median	0.0454015	1.04645	-0.268445	0.359248	0.776765
BMI	Hair color - red	MR Corge (significance)-Weighted mode	0.0587428	1.0605	-0.441359	0.558845	0.832723
BMI	Hair color - red	MR Corge (norm. significance)-IVW	0.0391584	1.03994	-0.318262	0.396579	0.829975
BMI	Hair color - red	MR Corge (norm. significance)-Weighted median	0.0454015	1.04645	-0.268445	0.359248	0.776765
BMI	Hair color - red	MR Corge (norm. significance)-Weighted mode	0.0587428	1.0605	-0.441359	0.558845	0.832723
BMI	Hair color - red	Contamination mixture	0.249539	1.28343	0.0765386	0.413539	0.0120165
HDL	Hair color - red	IVW	0.0187911	1.01897	-0.0403219	0.0779041	0.533249
HDL	Hair color - red	Simple median	0.0640961	1.06619	-0.032935	0.161127	0.195416
HDL	Hair color - red	Weighted median	0.0212149	1.02144	-0.0669197	0.10935	0.637075
HDL	Hair color - red	Penalized weighted median	0.0203317	1.02054	-0.0737095	0.114373	0.671747
HDL	Hair color - red	Simple mode	0.0948719	1.09952	-0.0939526	0.283696	0.327
HDL	Hair color - red	Weighted mode	0.0307124	1.03119	-0.0593877	0.120813	0.505532
HDL	Hair color - red	MR Egger	0.00670495	1.00673	-0.103757	0.117167	0.905528
HDL	Hair color - red	MR RAPS	0.0189807	1.01916	-0.0384018	0.0763633	0.516778
HDL	Hair color - red	MR PRESSO	0.0187911	1.01897	-0.0403219	0.0779041	0.5346
HDL	Hair color - red	MR Corge (abs. effect size)-IVW	-0.000262031	0.999738	-0.0918784	0.0913543	0.995527
HDL	Hair color - red	MR Corge (abs. effect size)-Weighted median	0.0161099	1.01624	-0.0907341	0.122954	0.767591
HDL	Hair color - red	MR Corge (abs. effect size)-Weighted mode	0.0279482	1.02834	-0.0957237	0.15162	0.67632
HDL	Hair color - red	MR Corge (norm. effect size)-IVW	-0.0109326	0.989127	-0.101923	0.0800581	0.813824
HDL	Hair color - red	MR Corge (norm. effect size)-Weighted median	0.0119964	1.01207	-0.0905858	0.114579	0.818705
HDL	Hair color - red	MR Corge (norm. effect size)-Weighted mode	0.0329331	1.03348	-0.0969213	0.162788	0.640211
HDL	Hair color - red	MR Corge (significance)-IVW	-0.0109326	0.989127	-0.101923	0.0800581	0.813824
HDL	Hair color - red	MR Corge (significance)-Weighted median	0.0119964	1.01207	-0.0905858	0.114579	0.818705
HDL	Hair color - red	MR Corge (significance)-Weighted mode	0.0329331	1.03348	-0.0969213	0.162788	0.640211
HDL	Hair color - red	MR Corge (norm. significance)-IVW	-0.0109326	0.989127	-0.101923	0.0800581	0.813824
HDL	Hair color - red	MR Corge (norm. significance)-Weighted median	0.0119964	1.01207	-0.0905858	0.114579	0.818705
HDL	Hair color - red	MR Corge (norm. significance)-Weighted mode	0.0329331	1.03348	-0.0969213	0.162788	0.640211
HDL	Hair color - red	Contamination mixture	0.0189177	1.0191	-0.0550823	0.108918	0.634233
Vitamin D	Hair color - red	IVW	0.0201827	1.02039	-0.0891305	0.129496	0.717443
Vitamin D	Hair color - red	Simple median	-0.112908	0.893233	-0.29593	0.0701142	0.226609
Vitamin D	Hair color - red	Weighted median	0.039181	1.03996	-0.112649	0.191011	0.613
Vitamin D	Hair color - red	Penalized weighted median	0.0391806	1.03996	-0.116084	0.194446	0.620883
Vitamin D	Hair color - red	Simple mode	-0.0347144	0.965881	-0.372953	0.303524	0.840955
Vitamin D	Hair color - red	Weighted mode	0.0773984	1.08047	-0.0611439	0.215941	0.275985
Vitamin D	Hair color - red	MR Egger	0.113217	1.11987	-0.0400937	0.266527	0.15073
Vitamin D	Hair color - red	MR RAPS	0.0203918	1.0206	-0.0746175	0.115401	0.673993
Vitamin D	Hair color - red	MR PRESSO	0.0116038	1.01167	-0.0925846	0.115792	0.827622
Vitamin D	Hair color - red	MR Corge (abs. effect size)-IVW	0.102263	1.10767	-0.0296419	0.234167	0.128626
Vitamin D	Hair color - red	MR Corge (abs. effect size)-Weighted median	0.103072	1.10857	-0.0524655	0.258609	0.193993
Vitamin D	Hair color - red	MR Corge (abs. effect size)-Weighted mode	0.0926199	1.09704	-0.0762908	0.261531	0.331596
Vitamin D	Hair color - red	MR Corge (norm. effect size)-IVW	0.0743972	1.07723	-0.0552109	0.204005	0.260558
Vitamin D	Hair color - red	MR Corge (norm. effect size)-Weighted median	0.0769881	1.08003	-0.0868885	0.240865	0.357158
Vitamin D	Hair color - red	MR Corge (norm. effect size)-Weighted mode	0.0872727	1.09119	-0.105525	0.280071	0.415592
Vitamin D	Hair color - red	MR Corge (significance)-IVW	0.0743972	1.07723	-0.0552109	0.204005	0.260558
Vitamin D	Hair color - red	MR Corge (significance)-Weighted median	0.0769881	1.08003	-0.0868885	0.240865	0.357158
Vitamin D	Hair color - red	MR Corge (significance)-Weighted mode	0.0872727	1.09119	-0.105525	0.280071	0.415592
Vitamin D	Hair color - red	MR Corge (norm. significance)-IVW	0.0743972	1.07723	-0.0552109	0.204005	0.260558
Vitamin D	Hair color - red	MR Corge (norm. significance)-Weighted median	0.0769881	1.08003	-0.0868885	0.240865	0.357158
Vitamin D	Hair color - red	MR Corge (norm. significance)-Weighted mode	0.0872727	1.09119	-0.105525	0.280071	0.415592
Vitamin D	Hair color - red	Contamination mixture	0.0204108	1.02062	-0.133589	0.124411	0.677696
Height	Hair color - red	IVW	-0.0417203	0.959138	-0.120524	0.0370838	0.299429
Height	Hair color - red	Simple median	0.0526053	1.05401	-0.00925191	0.114462	0.0955452
Height	Hair color - red	Weighted median	0.0126623	1.01274	-0.049507	0.0748316	0.689744
Height	Hair color - red	Penalized weighted median	0.0324977	1.03303	-0.0297899	0.0947853	0.306495
Height	Hair color - red	Simple mode	0.0905901	1.09482	-0.11936	0.30054	0.398098
Height	Hair color - red	Weighted mode	0.0905901	1.09482	-0.0738292	0.255009	0.280678
Height	Hair color - red	MR Egger	-0.310014	0.733437	-0.527451	-0.0925772	0.00538661
Height	Hair color - red	MR RAPS	-0.0455529	0.955469	-0.0829973	-0.00810855	0.0171053
Height	Hair color - red	MR PRESSO	0.0238323	1.02412	-0.0175514	0.065216	0.259528
Height	Hair color - red	MR Corge (abs. effect size)-IVW	-0.202761	0.816473	-0.407174	0.00165183	0.051876
Height	Hair color - red	MR Corge (abs. effect size)-Weighted median	-0.359007	0.69837	-0.59959	-0.118423	0.00344702
Height	Hair color - red	MR Corge (abs. effect size)-Weighted mode	-0.383711	0.681328	-0.662882	-0.10454	0.0430945
Height	Hair color - red	MR Corge (norm. effect size)-IVW	-0.352467	0.702952	-0.893355	0.188421	0.201523
Height	Hair color - red	MR Corge (norm. effect size)-Weighted median	-0.253346	0.776199	-0.485599	-0.0210931	0.0325162
Height	Hair color - red	MR Corge (norm. effect size)-Weighted mode	-0.19233	0.825035	-0.465009	0.0803486	0.225394
Height	Hair color - red	MR Corge (significance)-IVW	-0.352467	0.702952	-0.893355	0.188421	0.201523
Height	Hair color - red	MR Corge (significance)-Weighted median	-0.253346	0.776199	-0.485599	-0.0210931	0.0325162
Height	Hair color - red	MR Corge (significance)-Weighted mode	-0.19233	0.825035	-0.465009	0.0803486	0.225394
Height	Hair color - red	MR Corge (norm. significance)-IVW	-0.352467	0.702952	-0.893355	0.188421	0.201523
Height	Hair color - red	MR Corge (norm. significance)-Weighted median	-0.253346	0.776199	-0.485599	-0.0210931	0.0325162
Height	Hair color - red	MR Corge (norm. significance)-Weighted mode	-0.19233	0.825035	-0.465009	0.0803486	0.225394
Height	Hair color - red	Contamination mixture	0.0356898	1.03633	-0.0213102	0.0986898	0.237794
Urate	Hair color - light brown	IVW	0.0132151	1.0133	-0.0228648	0.049295	0.472822
Urate	Hair color - light brown	Simple median	0	1	-0.0407821	0.0407821	1
Urate	Hair color - light brown	Weighted median	0.0267769	1.02714	-0.0130843	0.0666382	0.18796
Urate	Hair color - light brown	Penalized weighted median	0.0272496	1.02762	-0.00975762	0.0642569	0.148961
Urate	Hair color - light brown	Simple mode	-0.00640879	0.993612	-0.0906853	0.0778677	0.881631
Urate	Hair color - light brown	Weighted mode	0.0169578	1.0171	-0.017523	0.0514386	0.335974
Urate	Hair color - light brown	MR Egger	0.0208465	1.02107	-0.0344614	0.0761544	0.460723
Urate	Hair color - light brown	MR RAPS	0.0135327	1.01362	-0.00833798	0.0354034	0.225218
Urate	Hair color - light brown	MR PRESSO	0.0196435	1.01984	-0.00984924	0.0491362	0.192921
Urate	Hair color - light brown	MR Corge (abs. effect size)-IVW	0.0262621	1.02661	-0.00875117	0.0612753	0.141529
Urate	Hair color - light brown	MR Corge (abs. effect size)-Weighted median	0.0367207	1.0374	-0.0112432	0.0846847	0.13347
Urate	Hair color - light brown	MR Corge (abs. effect size)-Weighted mode	0.0402187	1.04104	-0.0205892	0.101027	0.219229
Urate	Hair color - light brown	MR Corge (norm. effect size)-IVW	0.00820669	1.00824	-0.0561179	0.0725313	0.80254
Urate	Hair color - light brown	MR Corge (norm. effect size)-Weighted median	0.0340122	1.0346	-0.0118739	0.0798983	0.146275
Urate	Hair color - light brown	MR Corge (norm. effect size)-Weighted mode	0.0359477	1.0366	-0.019815	0.0917103	0.230397
Urate	Hair color - light brown	MR Corge (significance)-IVW	0.00820669	1.00824	-0.0561179	0.0725313	0.80254
Urate	Hair color - light brown	MR Corge (significance)-Weighted median	0.0340122	1.0346	-0.0118739	0.0798983	0.146275
Urate	Hair color - light brown	MR Corge (significance)-Weighted mode	0.0359477	1.0366	-0.019815	0.0917103	0.230397
Urate	Hair color - light brown	MR Corge (norm. significance)-IVW	0.00820669	1.00824	-0.0561179	0.0725313	0.80254
Urate	Hair color - light brown	MR Corge (norm. significance)-Weighted median	0.0340122	1.0346	-0.0118739	0.0798983	0.146275
Urate	Hair color - light brown	MR Corge (norm. significance)-Weighted mode	0.0359477	1.0366	-0.019815	0.0917103	0.230397
Urate	Hair color - light brown	Contamination mixture	0.0211419	1.02137	-0.00385814	0.0491419	0.101286
IGF1	Hair color - light brown	IVW	-0.0612094	0.940626	-0.0933001	-0.0291186	0.000185142
IGF1	Hair color - light brown	Simple median	-0.0438182	0.957128	-0.0782422	-0.00939432	0.0125998
IGF1	Hair color - light brown	Weighted median	-0.0460878	0.954958	-0.08608	-0.00609566	0.0238992
IGF1	Hair color - light brown	Penalized weighted median	-0.0438335	0.957113	-0.0814584	-0.00620863	0.0224052
IGF1	Hair color - light brown	Simple mode	-0.0489228	0.952255	-0.140777	0.0429311	0.297152
IGF1	Hair color - light brown	Weighted mode	-0.0489228	0.952255	-0.095015	-0.0028306	0.0381295
IGF1	Hair color - light brown	MR Egger	-0.0787722	0.92425	-0.140301	-0.0172438	0.0124932
IGF1	Hair color - light brown	MR RAPS	-0.062993	0.93895	-0.0830776	-0.0429083	7.8824e-10
IGF1	Hair color - light brown	MR PRESSO	-0.0560515	0.94549	-0.0815992	-0.0305039	2.15731e-05
IGF1	Hair color - light brown	MR Corge (abs. effect size)-IVW	-0.068416	0.933872	-0.121093	-0.0157387	0.010909
IGF1	Hair color - light brown	MR Corge (abs. effect size)-Weighted median	-0.0482072	0.952936	-0.106803	0.0103885	0.106851
IGF1	Hair color - light brown	MR Corge (abs. effect size)-Weighted mode	-0.0364524	0.964204	-0.101345	0.02844	0.284649
IGF1	Hair color - light brown	MR Corge (norm. effect size)-IVW	-0.0605744	0.941224	-0.0963235	-0.0248253	0.00089669
IGF1	Hair color - light brown	MR Corge (norm. effect size)-Weighted median	-0.042149	0.958727	-0.0955521	0.0112541	0.121875
IGF1	Hair color - light brown	MR Corge (norm. effect size)-Weighted mode	-0.0432401	0.957681	-0.116665	0.0301846	0.262709
IGF1	Hair color - light brown	MR Corge (significance)-IVW	-0.0605744	0.941224	-0.0963235	-0.0248253	0.00089669
IGF1	Hair color - light brown	MR Corge (significance)-Weighted median	-0.042149	0.958727	-0.0955521	0.0112541	0.121875
IGF1	Hair color - light brown	MR Corge (significance)-Weighted mode	-0.0432401	0.957681	-0.116665	0.0301846	0.262709
IGF1	Hair color - light brown	MR Corge (norm. significance)-IVW	-0.0605744	0.941224	-0.0963235	-0.0248253	0.00089669
IGF1	Hair color - light brown	MR Corge (norm. significance)-Weighted median	-0.042149	0.958727	-0.0955521	0.0112541	0.121875
IGF1	Hair color - light brown	MR Corge (norm. significance)-Weighted mode	-0.0432401	0.957681	-0.116665	0.0301846	0.262709
IGF1	Hair color - light brown	Contamination mixture	-0.0609616	0.940859	-0.0899616	-0.0279616	0.00144539
LDL	Hair color - light brown	IVW	-0.00281678	0.997187	-0.036942	0.0313084	0.871477
LDL	Hair color - light brown	Simple median	-0.016252	0.983879	-0.0553247	0.0228207	0.41493
LDL	Hair color - light brown	Weighted median	0.00174583	1.00175	-0.0302169	0.0337086	0.914744
LDL	Hair color - light brown	Penalized weighted median	0.00174038	1.00174	-0.0302193	0.0337	0.915001
LDL	Hair color - light brown	Simple mode	-0.0180697	0.982093	-0.079487	0.0433476	0.565832
LDL	Hair color - light brown	Weighted mode	0.00533137	1.00535	-0.0225671	0.0332299	0.709009
LDL	Hair color - light brown	MR Egger	0.0111805	1.01124	-0.0384172	0.0607781	0.659851
LDL	Hair color - light brown	MR RAPS	-0.00286147	0.997143	-0.0231438	0.0174208	0.782148
LDL	Hair color - light brown	MR PRESSO	0.00131774	1.00132	-0.0284227	0.0310582	0.931027
LDL	Hair color - light brown	MR Corge (abs. effect size)-IVW	0.00680868	1.00683	-0.0246449	0.0382623	0.671365
LDL	Hair color - light brown	MR Corge (abs. effect size)-Weighted median	0.00679187	1.00681	-0.0292786	0.0428623	0.712085
LDL	Hair color - light brown	MR Corge (abs. effect size)-Weighted mode	0.00780739	1.00784	-0.0437812	0.0593959	0.786103
LDL	Hair color - light brown	MR Corge (norm. effect size)-IVW	0.00255256	1.00256	-0.0291847	0.0342898	0.874742
LDL	Hair color - light brown	MR Corge (norm. effect size)-Weighted median	0.000408062	1.00041	-0.0367413	0.0375574	0.982823
LDL	Hair color - light brown	MR Corge (norm. effect size)-Weighted mode	-0.00586638	0.994151	-0.0602053	0.0484726	0.845979
LDL	Hair color - light brown	MR Corge (significance)-IVW	0.023105	1.02337	-0.0171325	0.0633426	0.260392
LDL	Hair color - light brown	MR Corge (significance)-Weighted median	0.0178417	1.018	-0.0214197	0.0571032	0.373095
LDL	Hair color - light brown	MR Corge (significance)-Weighted mode	0.0116507	1.01172	-0.0390447	0.0623461	0.682954
LDL	Hair color - light brown	MR Corge (norm. significance)-IVW	0.00255256	1.00256	-0.0291847	0.0342898	0.874742
LDL	Hair color - light brown	MR Corge (norm. significance)-Weighted median	0.000408062	1.00041	-0.0367413	0.0375574	0.982823
LDL	Hair color - light brown	MR Corge (norm. significance)-Weighted mode	-0.00586638	0.994151	-0.0602053	0.0484726	0.845979
LDL	Hair color - light brown	Contamination mixture	-0.00694844	0.993076	-0.0339484	0.0290516	0.659193
BMI	Hair color - light brown	IVW	-0.0378645	0.962843	-0.100888	0.0251587	0.238967
BMI	Hair color - light brown	Simple median	-0.0387403	0.962	-0.111482	0.0340014	0.296557
BMI	Hair color - light brown	Weighted median	-0.0155785	0.984542	-0.0866277	0.0554706	0.667372
BMI	Hair color - light brown	Penalized weighted median	-0.0155233	0.984597	-0.0904452	0.0593985	0.684669
BMI	Hair color - light brown	Simple mode	-0.0180867	0.982076	-0.219054	0.18288	0.860464
BMI	Hair color - light brown	Weighted mode	0.0208888	1.02111	-0.103206	0.144984	0.742389
BMI	Hair color - light brown	MR Egger	-0.0816909	0.921557	-0.272313	0.108931	0.403676
BMI	Hair color - light brown	MR RAPS	-0.0392361	0.961524	-0.0842604	0.00578823	0.0876314
BMI	Hair color - light brown	MR PRESSO	-0.0326194	0.967907	-0.0911851	0.0259464	0.278621
BMI	Hair color - light brown	MR Corge (abs. effect size)-IVW	0.023799	1.02408	-0.103387	0.150985	0.713802
BMI	Hair color - light brown	MR Corge (abs. effect size)-Weighted median	0.0195783	1.01977	-0.131014	0.170171	0.798865
BMI	Hair color - light brown	MR Corge (abs. effect size)-Weighted mode	0.0207174	1.02093	-0.148107	0.189541	0.825424
BMI	Hair color - light brown	MR Corge (norm. effect size)-IVW	0.0563429	1.05796	-0.0479398	0.160626	0.289614
BMI	Hair color - light brown	MR Corge (norm. effect size)-Weighted median	0.0513004	1.05264	-0.0724464	0.175047	0.416484
BMI	Hair color - light brown	MR Corge (norm. effect size)-Weighted mode	0.0105747	1.01063	-0.155426	0.176575	0.908533
BMI	Hair color - light brown	MR Corge (significance)-IVW	0.0563429	1.05796	-0.0479398	0.160626	0.289614
BMI	Hair color - light brown	MR Corge (significance)-Weighted median	0.0513004	1.05264	-0.0724464	0.175047	0.416484
BMI	Hair color - light brown	MR Corge (significance)-Weighted mode	0.0105747	1.01063	-0.155426	0.176575	0.908533
BMI	Hair color - light brown	MR Corge (norm. significance)-IVW	0.0563429	1.05796	-0.0479398	0.160626	0.289614
BMI	Hair color - light brown	MR Corge (norm. significance)-Weighted median	0.0513004	1.05264	-0.0724464	0.175047	0.416484
BMI	Hair color - light brown	MR Corge (norm. significance)-Weighted mode	0.0105747	1.01063	-0.155426	0.176575	0.908533
BMI	Hair color - light brown	Contamination mixture	-0.0348395	0.96576	-0.208839	0.0711605	0.549911
HDL	Hair color - light brown	IVW	0.0319126	1.03243	-0.00336479	0.06719	0.0762198
HDL	Hair color - light brown	Simple median	0.0182034	1.01837	-0.0266195	0.0630262	0.426037
HDL	Hair color - light brown	Weighted median	-0.0097594	0.990288	-0.0536317	0.0341129	0.662835
HDL	Hair color - light brown	Penalized weighted median	-0.0108594	0.989199	-0.0542656	0.0325469	0.623885
HDL	Hair color - light brown	Simple mode	-0.0113732	0.988691	-0.116507	0.0937604	0.832495
HDL	Hair color - light brown	Weighted mode	-0.0157681	0.984356	-0.058298	0.0267618	0.469041
HDL	Hair color - light brown	MR Egger	0.00308134	1.00309	-0.0631083	0.069271	0.927474
HDL	Hair color - light brown	MR RAPS	0.0325332	1.03307	0.00812888	0.0569375	0.00897882
HDL	Hair color - light brown	MR PRESSO	0.0274618	1.02784	-0.00574336	0.060667	0.108048
HDL	Hair color - light brown	MR Corge (abs. effect size)-IVW	-0.0192753	0.980909	-0.0590636	0.020513	0.342359
HDL	Hair color - light brown	MR Corge (abs. effect size)-Weighted median	-0.0208707	0.979346	-0.0682824	0.026541	0.38825
HDL	Hair color - light brown	MR Corge (abs. effect size)-Weighted mode	-0.0173788	0.982771	-0.0732983	0.0385407	0.569048
HDL	Hair color - light brown	MR Corge (norm. effect size)-IVW	-0.00295427	0.99705	-0.0609856	0.0550771	0.920519
HDL	Hair color - light brown	MR Corge (norm. effect size)-Weighted median	-0.0145969	0.985509	-0.0635317	0.0343378	0.558779
HDL	Hair color - light brown	MR Corge (norm. effect size)-Weighted mode	-0.0230186	0.977244	-0.0785671	0.0325299	0.453595
HDL	Hair color - light brown	MR Corge (significance)-IVW	-0.00295427	0.99705	-0.0609856	0.0550771	0.920519
HDL	Hair color - light brown	MR Corge (significance)-Weighted median	-0.0145969	0.985509	-0.0635317	0.0343378	0.558779
HDL	Hair color - light brown	MR Corge (significance)-Weighted mode	-0.0230186	0.977244	-0.0785671	0.0325299	0.453595
HDL	Hair color - light brown	MR Corge (norm. significance)-IVW	-0.00295427	0.99705	-0.0609856	0.0550771	0.920519
HDL	Hair color - light brown	MR Corge (norm. significance)-Weighted median	-0.0145969	0.985509	-0.0635317	0.0343378	0.558779
HDL	Hair color - light brown	MR Corge (norm. significance)-Weighted mode	-0.0230186	0.977244	-0.0785671	0.0325299	0.453595
HDL	Hair color - light brown	Contamination mixture	0.0520462	1.05342	-0.00695379	0.127046	0.0886524
Vitamin D	Hair color - light brown	IVW	-0.00402335	0.995985	-0.0559383	0.0478916	0.879267
Vitamin D	Hair color - light brown	Simple median	-0.0242509	0.976041	-0.0973797	0.0488779	0.51571
Vitamin D	Hair color - light brown	Weighted median	-0.012563	0.987516	-0.0744765	0.0493505	0.690846
Vitamin D	Hair color - light brown	Penalized weighted median	-0.0130723	0.987013	-0.0752739	0.0491292	0.680402
Vitamin D	Hair color - light brown	Simple mode	-0.0323044	0.968212	-0.166741	0.102132	0.638614
Vitamin D	Hair color - light brown	Weighted mode	-0.018457	0.981712	-0.0737586	0.0368445	0.514416
Vitamin D	Hair color - light brown	MR Egger	-0.0381075	0.962609	-0.111213	0.0349981	0.309257
Vitamin D	Hair color - light brown	MR RAPS	-0.00407767	0.995931	-0.0437758	0.0356204	0.840444
Vitamin D	Hair color - light brown	MR PRESSO	0.000863378	1.00086	-0.0494889	0.0512157	0.973253
Vitamin D	Hair color - light brown	MR Corge (abs. effect size)-IVW	-0.0139025	0.986194	-0.0676467	0.0398416	0.612146
Vitamin D	Hair color - light brown	MR Corge (abs. effect size)-Weighted median	-0.0132956	0.986792	-0.0783817	0.0517904	0.688874
Vitamin D	Hair color - light brown	MR Corge (abs. effect size)-Weighted mode	-0.0116798	0.988388	-0.0821169	0.0587574	0.758336
Vitamin D	Hair color - light brown	MR Corge (norm. effect size)-IVW	-0.00722194	0.992804	-0.0705368	0.056093	0.823096
Vitamin D	Hair color - light brown	MR Corge (norm. effect size)-Weighted median	-0.0135894	0.986503	-0.0783168	0.051138	0.680708
Vitamin D	Hair color - light brown	MR Corge (norm. effect size)-Weighted mode	-0.0126539	0.987426	-0.0843811	0.0590734	0.743584
Vitamin D	Hair color - light brown	MR Corge (significance)-IVW	-0.00722194	0.992804	-0.0705368	0.056093	0.823096
Vitamin D	Hair color - light brown	MR Corge (significance)-Weighted median	-0.0135894	0.986503	-0.0783168	0.051138	0.680708
Vitamin D	Hair color - light brown	MR Corge (significance)-Weighted mode	-0.0126539	0.987426	-0.0843811	0.0590734	0.743584
Vitamin D	Hair color - light brown	MR Corge (norm. significance)-IVW	-0.00722194	0.992804	-0.0705368	0.056093	0.823096
Vitamin D	Hair color - light brown	MR Corge (norm. significance)-Weighted median	-0.0135894	0.986503	-0.0783168	0.051138	0.680708
Vitamin D	Hair color - light brown	MR Corge (norm. significance)-Weighted mode	-0.0126539	0.987426	-0.0843811	0.0590734	0.743584
Vitamin D	Hair color - light brown	Contamination mixture	-0.0328862	0.967649	-0.0758862	0.0111138	0.136831
Height	Hair color - light brown	IVW	0.0215887	1.02182	-0.00502572	0.048203	0.111861
Height	Hair color - light brown	Simple median	0.0315884	1.03209	0.00536626	0.0578106	0.0182205
Height	Hair color - light brown	Weighted median	0.0154121	1.01553	-0.0120076	0.0428318	0.270601
Height	Hair color - light brown	Penalized weighted median	0.0254258	1.02575	-0.00174747	0.052599	0.0666606
Height	Hair color - light brown	Simple mode	0.0115835	1.01165	-0.0872651	0.110432	0.818428
Height	Hair color - light brown	Weighted mode	0.0231055	1.02337	-0.0437042	0.0899151	0.498164
Height	Hair color - light brown	MR Egger	-0.00590611	0.994111	-0.0799063	0.0680941	0.875752
Height	Hair color - light brown	MR RAPS	0.0225113	1.02277	0.00639186	0.0386307	0.00619641
Height	Hair color - light brown	MR PRESSO	0.0249238	1.02524	0.00391378	0.0459338	0.0204537
Height	Hair color - light brown	MR Corge (abs. effect size)-IVW	0.258493	1.29498	0.00283707	0.514149	0.0475072
Height	Hair color - light brown	MR Corge (abs. effect size)-Weighted median	0.162874	1.17689	0.0164972	0.309252	0.0291909
Height	Hair color - light brown	MR Corge (abs. effect size)-Weighted mode	-0.00326472	0.996741	-0.165662	0.159133	0.970094
Height	Hair color - light brown	MR Corge (norm. effect size)-IVW	0.0820315	1.08549	-0.199721	0.363784	0.568237
Height	Hair color - light brown	MR Corge (norm. effect size)-Weighted median	0.0321595	1.03268	-0.0534794	0.117799	0.461714
Height	Hair color - light brown	MR Corge (norm. effect size)-Weighted mode	0.0312019	1.03169	-0.0603445	0.122748	0.533708
Height	Hair color - light brown	MR Corge (significance)-IVW	0.0820315	1.08549	-0.199721	0.363784	0.568237
Height	Hair color - light brown	MR Corge (significance)-Weighted median	0.0321595	1.03268	-0.0534794	0.117799	0.461714
Height	Hair color - light brown	MR Corge (significance)-Weighted mode	0.0312019	1.03169	-0.0603445	0.122748	0.533708
Height	Hair color - light brown	MR Corge (norm. significance)-IVW	0.0820315	1.08549	-0.199721	0.363784	0.568237
Height	Hair color - light brown	MR Corge (norm. significance)-Weighted median	0.0321595	1.03268	-0.0534794	0.117799	0.461714
Height	Hair color - light brown	MR Corge (norm. significance)-Weighted mode	0.0312019	1.03169	-0.0603445	0.122748	0.533708
Height	Hair color - light brown	Contamination mixture	0.0384435	1.03919	0.00844349	0.0644435	0.0135512
Urate	Hair color - dark brown	IVW	-0.00406836	0.99594	-0.066227	0.0580903	0.897924
Urate	Hair color - dark brown	Simple median	-0.0141858	0.985914	-0.0593263	0.0309547	0.537929
Urate	Hair color - dark brown	Weighted median	-0.0365305	0.964129	-0.0797433	0.00668241	0.0975383
Urate	Hair color - dark brown	Penalized weighted median	-0.0393051	0.961457	-0.0834225	0.00481237	0.080776
Urate	Hair color - dark brown	Simple mode	0.00929828	1.00934	-0.0973822	0.115979	0.864487
Urate	Hair color - dark brown	Weighted mode	-0.0168715	0.98327	-0.0576435	0.0239005	0.418079
Urate	Hair color - dark brown	MR Egger	-0.0324697	0.968052	-0.12818	0.0632409	0.506688
Urate	Hair color - dark brown	MR RAPS	-0.00436628	0.995643	-0.0261158	0.0173832	0.693968
Urate	Hair color - dark brown	MR PRESSO	-0.0242558	0.976036	-0.0568636	0.00835214	0.146162
Urate	Hair color - dark brown	MR Corge (abs. effect size)-IVW	-0.0197727	0.980421	-0.0612616	0.0217161	0.350255
Urate	Hair color - dark brown	MR Corge (abs. effect size)-Weighted median	-0.0376179	0.963081	-0.0885315	0.0132957	0.147572
Urate	Hair color - dark brown	MR Corge (abs. effect size)-Weighted mode	-0.0240991	0.976189	-0.0944539	0.0462558	0.514701
Urate	Hair color - dark brown	MR Corge (norm. effect size)-IVW	-0.0137445	0.98635	-0.0891313	0.0616424	0.720833
Urate	Hair color - dark brown	MR Corge (norm. effect size)-Weighted median	-0.0384591	0.962271	-0.0894759	0.0125576	0.139528
Urate	Hair color - dark brown	MR Corge (norm. effect size)-Weighted mode	-0.031868	0.968634	-0.0947512	0.0310152	0.340176
Urate	Hair color - dark brown	MR Corge (significance)-IVW	-0.0137445	0.98635	-0.0891313	0.0616424	0.720833
Urate	Hair color - dark brown	MR Corge (significance)-Weighted median	-0.0384591	0.962271	-0.0894759	0.0125576	0.139528
Urate	Hair color - dark brown	MR Corge (significance)-Weighted mode	-0.031868	0.968634	-0.0947512	0.0310152	0.340176
Urate	Hair color - dark brown	MR Corge (norm. significance)-IVW	-0.0137445	0.98635	-0.0891313	0.0616424	0.720833
Urate	Hair color - dark brown	MR Corge (norm. significance)-Weighted median	-0.0384591	0.962271	-0.0894759	0.0125576	0.139528
Urate	Hair color - dark brown	MR Corge (norm. significance)-Weighted mode	-0.031868	0.968634	-0.0947512	0.0310152	0.340176
Urate	Hair color - dark brown	Contamination mixture	-0.0157093	0.984413	-0.0497093	0.0102907	0.237597
IGF1	Hair color - dark brown	IVW	0.077684	1.08078	0.0248696	0.130498	0.00393986
IGF1	Hair color - dark brown	Simple median	0.0358645	1.03652	0.000228109	0.071501	0.0485473
IGF1	Hair color - dark brown	Weighted median	0.0488536	1.05007	0.00660194	0.0911052	0.0234357
IGF1	Hair color - dark brown	Penalized weighted median	0.0433937	1.04435	0.00172181	0.0850657	0.0412524
IGF1	Hair color - dark brown	Simple mode	0.00900648	1.00905	-0.0939716	0.111985	0.863979
IGF1	Hair color - dark brown	Weighted mode	0.0356266	1.03627	-0.0196747	0.0909279	0.20744
IGF1	Hair color - dark brown	MR Egger	0.0898563	1.09402	-0.0115222	0.191235	0.0831192
IGF1	Hair color - dark brown	MR RAPS	0.083873	1.08749	0.0639463	0.1038	2.22045e-16
IGF1	Hair color - dark brown	MR PRESSO	0.0587957	1.06056	0.0295124	0.088079	9.87436e-05
IGF1	Hair color - dark brown	MR Corge (abs. effect size)-IVW	0.0761363	1.07911	0.00231586	0.149957	0.0432293
IGF1	Hair color - dark brown	MR Corge (abs. effect size)-Weighted median	0.0529764	1.0544	-0.00848958	0.114442	0.0911642
IGF1	Hair color - dark brown	MR Corge (abs. effect size)-Weighted mode	0.0506112	1.05191	-0.0212403	0.122463	0.18343
IGF1	Hair color - dark brown	MR Corge (norm. effect size)-IVW	0.0641756	1.06628	0.00338896	0.124962	0.0385204
IGF1	Hair color - dark brown	MR Corge (norm. effect size)-Weighted median	0.044647	1.04566	-0.00983848	0.0991325	0.108256
IGF1	Hair color - dark brown	MR Corge (norm. effect size)-Weighted mode	0.0350304	1.03565	-0.0400243	0.110085	0.371764
IGF1	Hair color - dark brown	MR Corge (significance)-IVW	0.0641756	1.06628	0.00338896	0.124962	0.0385204
IGF1	Hair color - dark brown	MR Corge (significance)-Weighted median	0.044647	1.04566	-0.00983848	0.0991325	0.108256
IGF1	Hair color - dark brown	MR Corge (significance)-Weighted mode	0.0350304	1.03565	-0.0400243	0.110085	0.371764
IGF1	Hair color - dark brown	MR Corge (norm. significance)-IVW	0.0641756	1.06628	0.00338896	0.124962	0.0385204
IGF1	Hair color - dark brown	MR Corge (norm. significance)-Weighted median	0.044647	1.04566	-0.00983848	0.0991325	0.108256
IGF1	Hair color - dark brown	MR Corge (norm. significance)-Weighted mode	0.0350304	1.03565	-0.0400243	0.110085	0.371764
IGF1	Hair color - dark brown	Contamination mixture	0.047337	1.04848	0.022337	0.073337	0.00292924
LDL	Hair color - dark brown	IVW	-0.0111749	0.988887	-0.0518631	0.0295133	0.590365
LDL	Hair color - dark brown	Simple median	-0.0182724	0.981894	-0.0617931	0.0252483	0.410556
LDL	Hair color - dark brown	Weighted median	-0.0120788	0.987994	-0.0479887	0.0238312	0.509721
LDL	Hair color - dark brown	Penalized weighted median	-0.0176757	0.98248	-0.05634	0.0209886	0.370237
LDL	Hair color - dark brown	Simple mode	-0.0078429	0.992188	-0.0877222	0.0720364	0.847897
LDL	Hair color - dark brown	Weighted mode	-0.0078429	0.992188	-0.0391311	0.0234453	0.62459
LDL	Hair color - dark brown	MR Egger	-0.008931	0.991109	-0.0682476	0.0503856	0.768706
LDL	Hair color - dark brown	MR RAPS	-0.011413	0.988652	-0.0318514	0.00902541	0.273744
LDL	Hair color - dark brown	MR PRESSO	-0.00643694	0.993584	-0.0358108	0.0229369	0.66889
LDL	Hair color - dark brown	MR Corge (abs. effect size)-IVW	-0.0157252	0.984398	-0.0614349	0.0299845	0.50013
LDL	Hair color - dark brown	MR Corge (abs. effect size)-Weighted median	-0.0194545	0.980733	-0.0587073	0.0197982	0.331339
LDL	Hair color - dark brown	MR Corge (abs. effect size)-Weighted mode	-0.0461044	0.954942	-0.104947	0.0127383	0.222188
LDL	Hair color - dark brown	MR Corge (norm. effect size)-IVW	-0.00679181	0.993231	-0.0672667	0.0536831	0.825775
LDL	Hair color - dark brown	MR Corge (norm. effect size)-Weighted median	-0.018888	0.981289	-0.0608212	0.0230452	0.37732
LDL	Hair color - dark brown	MR Corge (norm. effect size)-Weighted mode	-0.0431728	0.957746	-0.0975665	0.0112209	0.217638
LDL	Hair color - dark brown	MR Corge (significance)-IVW	-0.0367272	0.963939	-0.11418	0.0407259	0.352679
LDL	Hair color - dark brown	MR Corge (significance)-Weighted median	-0.0486754	0.95249	-0.0904177	-0.00693317	0.0222808
LDL	Hair color - dark brown	MR Corge (significance)-Weighted mode	-0.0529995	0.94838	-0.109227	0.00322753	0.161827
LDL	Hair color - dark brown	MR Corge (norm. significance)-IVW	-0.00679181	0.993231	-0.0672667	0.0536831	0.825775
LDL	Hair color - dark brown	MR Corge (norm. significance)-Weighted median	-0.018888	0.981289	-0.0608212	0.0230452	0.37732
LDL	Hair color - dark brown	MR Corge (norm. significance)-Weighted mode	-0.0431728	0.957746	-0.0975665	0.0112209	0.217638
LDL	Hair color - dark brown	Contamination mixture	-0.00382684	0.99618	-0.0448268	0.0311732	0.785679
BMI	Hair color - dark brown	IVW	0.0159209	1.01605	-0.0672071	0.0990489	0.707375
BMI	Hair color - dark brown	Simple median	0.0436463	1.04461	-0.0383186	0.125611	0.296624
BMI	Hair color - dark brown	Weighted median	0.0228606	1.02312	-0.0585863	0.104308	0.582226
BMI	Hair color - dark brown	Penalized weighted median	0.0406079	1.04144	-0.0390293	0.120245	0.317589
BMI	Hair color - dark brown	Simple mode	0.105962	1.11178	-0.0734468	0.28537	0.250746
BMI	Hair color - dark brown	Weighted mode	0.0723539	1.07504	-0.08727	0.231978	0.377192
BMI	Hair color - dark brown	MR Egger	0.20533	1.22793	-0.04341	0.454071	0.109988
BMI	Hair color - dark brown	MR RAPS	0.0169552	1.0171	-0.0284712	0.0623817	0.464436
BMI	Hair color - dark brown	MR PRESSO	0.040025	1.04084	-0.0274732	0.107523	0.249262
BMI	Hair color - dark brown	MR Corge (abs. effect size)-IVW	0.0355848	1.03623	-0.225391	0.296561	0.789276
BMI	Hair color - dark brown	MR Corge (abs. effect size)-Weighted median	-0.0670177	0.935179	-0.252805	0.11877	0.479558
BMI	Hair color - dark brown	MR Corge (abs. effect size)-Weighted mode	-0.0227215	0.977535	-0.267532	0.222089	0.867249
BMI	Hair color - dark brown	MR Corge (norm. effect size)-IVW	0.00805272	1.00809	-0.156594	0.172699	0.92363
BMI	Hair color - dark brown	MR Corge (norm. effect size)-Weighted median	0.0130109	1.0131	-0.1317	0.157721	0.860119
BMI	Hair color - dark brown	MR Corge (norm. effect size)-Weighted mode	0.0433746	1.04433	-0.216264	0.303013	0.764858
BMI	Hair color - dark brown	MR Corge (significance)-IVW	0.00805272	1.00809	-0.156594	0.172699	0.92363
BMI	Hair color - dark brown	MR Corge (significance)-Weighted median	0.0130109	1.0131	-0.1317	0.157721	0.860119
BMI	Hair color - dark brown	MR Corge (significance)-Weighted mode	0.0433746	1.04433	-0.216264	0.303013	0.764858
BMI	Hair color - dark brown	MR Corge (norm. significance)-IVW	0.00805272	1.00809	-0.156594	0.172699	0.92363
BMI	Hair color - dark brown	MR Corge (norm. significance)-Weighted median	0.0130109	1.0131	-0.1317	0.157721	0.860119
BMI	Hair color - dark brown	MR Corge (norm. significance)-Weighted mode	0.0433746	1.04433	-0.216264	0.303013	0.764858
BMI	Hair color - dark brown	Contamination mixture	0.157875	1.17102	0.00187493	0.224875	0.048586
HDL	Hair color - dark brown	IVW	-0.0120425	0.98803	-0.0567062	0.0326212	0.597175
HDL	Hair color - dark brown	Simple median	-0.0591163	0.942597	-0.106295	-0.0119371	0.0140528
HDL	Hair color - dark brown	Weighted median	0.00153437	1.00154	-0.0435391	0.0466078	0.946804
HDL	Hair color - dark brown	Penalized weighted median	0.000697117	1.0007	-0.0436193	0.0450136	0.975404
HDL	Hair color - dark brown	Simple mode	-0.0814895	0.921742	-0.184879	0.0218999	0.125395
HDL	Hair color - dark brown	Weighted mode	-0.00877434	0.991264	-0.04898	0.0314313	0.669714
HDL	Hair color - dark brown	MR Egger	0.0103814	1.01044	-0.0730988	0.0938617	0.807911
HDL	Hair color - dark brown	MR RAPS	-0.0124054	0.987671	-0.0367222	0.0119114	0.317353
HDL	Hair color - dark brown	MR PRESSO	-0.0140016	0.986096	-0.0489649	0.0209617	0.434398
HDL	Hair color - dark brown	MR Corge (abs. effect size)-IVW	0.0191193	1.0193	-0.0304742	0.0687127	0.449877
HDL	Hair color - dark brown	MR Corge (abs. effect size)-Weighted median	0.0171059	1.01725	-0.0319087	0.0661205	0.493956
HDL	Hair color - dark brown	MR Corge (abs. effect size)-Weighted mode	0.0175773	1.01773	-0.0370344	0.0721891	0.555849
HDL	Hair color - dark brown	MR Corge (norm. effect size)-IVW	0.00543567	1.00545	-0.0473204	0.0581917	0.839958
HDL	Hair color - dark brown	MR Corge (norm. effect size)-Weighted median	0.0100854	1.01014	-0.0398776	0.0600484	0.69237
HDL	Hair color - dark brown	MR Corge (norm. effect size)-Weighted mode	0.0156035	1.01573	-0.0401532	0.0713602	0.606937
HDL	Hair color - dark brown	MR Corge (significance)-IVW	0.00543567	1.00545	-0.0473204	0.0581917	0.839958
HDL	Hair color - dark brown	MR Corge (significance)-Weighted median	0.0100854	1.01014	-0.0398776	0.0600484	0.69237
HDL	Hair color - dark brown	MR Corge (significance)-Weighted mode	0.0156035	1.01573	-0.0401532	0.0713602	0.606937
HDL	Hair color - dark brown	MR Corge (norm. significance)-IVW	0.00543567	1.00545	-0.0473204	0.0581917	0.839958
HDL	Hair color - dark brown	MR Corge (norm. significance)-Weighted median	0.0100854	1.01014	-0.0398776	0.0600484	0.69237
HDL	Hair color - dark brown	MR Corge (norm. significance)-Weighted mode	0.0156035	1.01573	-0.0401532	0.0713602	0.606937
HDL	Hair color - dark brown	Contamination mixture	-0.00592887	0.994089	-0.165929	0.0250711	0.751314
Vitamin D	Hair color - dark brown	IVW	-0.00403056	0.995978	-0.0656263	0.0575652	0.897948
Vitamin D	Hair color - dark brown	Simple median	-0.027495	0.97288	-0.10697	0.05198	0.497722
Vitamin D	Hair color - dark brown	Weighted median	0.00403679	1.00404	-0.0604808	0.0685543	0.902396
Vitamin D	Hair color - dark brown	Penalized weighted median	0.00385504	1.00386	-0.0577464	0.0654565	0.902378
Vitamin D	Hair color - dark brown	Simple mode	0.0166563	1.0168	-0.119392	0.152704	0.810819
Vitamin D	Hair color - dark brown	Weighted mode	0.0166563	1.0168	-0.0360306	0.0693432	0.536818
Vitamin D	Hair color - dark brown	MR Egger	0.0356651	1.03631	-0.0511205	0.122451	0.422349
Vitamin D	Hair color - dark brown	MR RAPS	-0.0041047	0.995904	-0.0441841	0.0359747	0.840908
Vitamin D	Hair color - dark brown	MR PRESSO	-0.0131746	0.986912	-0.0659384	0.0395893	0.625605
Vitamin D	Hair color - dark brown	MR Corge (abs. effect size)-IVW	0.0152134	1.01533	-0.0392138	0.0696407	0.58379
Vitamin D	Hair color - dark brown	MR Corge (abs. effect size)-Weighted median	0.00676768	1.00679	-0.0619211	0.0754564	0.846871
Vitamin D	Hair color - dark brown	MR Corge (abs. effect size)-Weighted mode	-0.00840114	0.991634	-0.0853041	0.0685018	0.838914
Vitamin D	Hair color - dark brown	MR Corge (norm. effect size)-IVW	0.0134471	1.01354	-0.0393349	0.0662292	0.617538
Vitamin D	Hair color - dark brown	MR Corge (norm. effect size)-Weighted median	0.00810006	1.00813	-0.0582102	0.0744103	0.810779
Vitamin D	Hair color - dark brown	MR Corge (norm. effect size)-Weighted mode	0.00288527	1.00289	-0.0814441	0.0872146	0.949133
Vitamin D	Hair color - dark brown	MR Corge (significance)-IVW	0.0134471	1.01354	-0.0393349	0.0662292	0.617538
Vitamin D	Hair color - dark brown	MR Corge (significance)-Weighted median	0.00810006	1.00813	-0.0582102	0.0744103	0.810779
Vitamin D	Hair color - dark brown	MR Corge (significance)-Weighted mode	0.00288527	1.00289	-0.0814441	0.0872146	0.949133
Vitamin D	Hair color - dark brown	MR Corge (norm. significance)-IVW	0.0134471	1.01354	-0.0393349	0.0662292	0.617538
Vitamin D	Hair color - dark brown	MR Corge (norm. significance)-Weighted median	0.00810006	1.00813	-0.0582102	0.0744103	0.810779
Vitamin D	Hair color - dark brown	MR Corge (norm. significance)-Weighted mode	0.00288527	1.00289	-0.0814441	0.0872146	0.949133
Vitamin D	Hair color - dark brown	Contamination mixture	0.0104817	1.01054	-0.0375183	0.0564817	0.659442
Height	Hair color - dark brown	IVW	-0.0215152	0.978715	-0.0608788	0.0178483	0.284038
Height	Hair color - dark brown	Simple median	-0.0421221	0.958753	-0.0704991	-0.0137451	0.00362149
Height	Hair color - dark brown	Weighted median	-0.0328965	0.967639	-0.062486	-0.00330692	0.029328
Height	Hair color - dark brown	Penalized weighted median	-0.0442311	0.956733	-0.0745255	-0.0139368	0.00421391
Height	Hair color - dark brown	Simple mode	-0.0838519	0.919567	-0.184614	0.0169101	0.10347
Height	Hair color - dark brown	Weighted mode	-0.0662732	0.935875	-0.142335	0.00978846	0.0882655
Height	Hair color - dark brown	MR Egger	0.00850593	1.00854	-0.100741	0.117753	0.878768
Height	Hair color - dark brown	MR RAPS	-0.0236132	0.976663	-0.0395462	-0.00768029	0.00367495
Height	Hair color - dark brown	MR PRESSO	-0.0271765	0.973189	-0.0513689	-0.00298419	0.0281402
Height	Hair color - dark brown	MR Corge (abs. effect size)-IVW	-0.373477	0.688337	-0.77648	0.0295253	0.0693084
Height	Hair color - dark brown	MR Corge (abs. effect size)-Weighted median	-0.122756	0.884479	-0.26426	0.0187483	0.0890718
Height	Hair color - dark brown	MR Corge (abs. effect size)-Weighted mode	-0.0197446	0.980449	-0.156161	0.116672	0.788023
Height	Hair color - dark brown	MR Corge (norm. effect size)-IVW	-0.124561	0.882884	-0.606282	0.357159	0.612289
Height	Hair color - dark brown	MR Corge (norm. effect size)-Weighted median	-0.128266	0.879619	-0.227044	-0.0294876	0.0109245
Height	Hair color - dark brown	MR Corge (norm. effect size)-Weighted mode	-0.124124	0.88327	-0.225889	-0.022359	0.0623385
Height	Hair color - dark brown	MR Corge (significance)-IVW	-0.124561	0.882884	-0.606282	0.357159	0.612289
Height	Hair color - dark brown	MR Corge (significance)-Weighted median	-0.128266	0.879619	-0.227044	-0.0294876	0.0109245
Height	Hair color - dark brown	MR Corge (significance)-Weighted mode	-0.124124	0.88327	-0.225889	-0.022359	0.0623385
Height	Hair color - dark brown	MR Corge (norm. significance)-IVW	-0.124561	0.882884	-0.606282	0.357159	0.612289
Height	Hair color - dark brown	MR Corge (norm. significance)-Weighted median	-0.128266	0.879619	-0.227044	-0.0294876	0.0109245
Height	Hair color - dark brown	MR Corge (norm. significance)-Weighted mode	-0.124124	0.88327	-0.225889	-0.022359	0.0623385
Height	Hair color - dark brown	Contamination mixture	-0.0327437	0.967787	-0.0687437	-0.00474368	0.0293933
Urate	Hair color - black	IVW	0.0538459	1.05532	-0.0378959	0.145588	0.249987
Urate	Hair color - black	Simple median	0.0500711	1.05135	-0.0468232	0.146965	0.311132
Urate	Hair color - black	Weighted median	-0.0275591	0.972817	-0.11635	0.0612314	0.542954
Urate	Hair color - black	Penalized weighted median	-0.0575798	0.944047	-0.146515	0.0313555	0.204451
Urate	Hair color - black	Simple mode	0.0183881	1.01856	-0.169777	0.206554	0.848254
Urate	Hair color - black	Weighted mode	-0.0114101	0.988655	-0.095676	0.0728557	0.790914
Urate	Hair color - black	MR Egger	0.000246025	1.00025	-0.140472	0.140964	0.997268
Urate	Hair color - black	MR RAPS	0.0553767	1.05694	0.00448349	0.10627	0.0329519
Urate	Hair color - black	MR PRESSO	0.0179484	1.01811	-0.0533128	0.0892096	0.621976
Urate	Hair color - black	MR Corge (abs. effect size)-IVW	-0.00980874	0.990239	-0.113741	0.0941234	0.853246
Urate	Hair color - black	MR Corge (abs. effect size)-Weighted median	-0.0613806	0.940465	-0.175923	0.0531622	0.293573
Urate	Hair color - black	MR Corge (abs. effect size)-Weighted mode	-0.062943	0.938997	-0.187338	0.0614516	0.340897
Urate	Hair color - black	MR Corge (norm. effect size)-IVW	0.0296402	1.03008	-0.103343	0.162624	0.662215
Urate	Hair color - black	MR Corge (norm. effect size)-Weighted median	-0.0388054	0.961938	-0.143457	0.0658457	0.467359
Urate	Hair color - black	MR Corge (norm. effect size)-Weighted mode	-0.0690914	0.933241	-0.199616	0.0614338	0.31996
Urate	Hair color - black	MR Corge (significance)-IVW	0.0296402	1.03008	-0.103343	0.162624	0.662215
Urate	Hair color - black	MR Corge (significance)-Weighted median	-0.0388054	0.961938	-0.143457	0.0658457	0.467359
Urate	Hair color - black	MR Corge (significance)-Weighted mode	-0.0690914	0.933241	-0.199616	0.0614338	0.31996
Urate	Hair color - black	MR Corge (norm. significance)-IVW	0.0296402	1.03008	-0.103343	0.162624	0.662215
Urate	Hair color - black	MR Corge (norm. significance)-Weighted median	-0.0388054	0.961938	-0.143457	0.0658457	0.467359
Urate	Hair color - black	MR Corge (norm. significance)-Weighted mode	-0.0690914	0.933241	-0.199616	0.0614338	0.31996
Urate	Hair color - black	Contamination mixture	-0.0103279	0.989725	-0.0733279	0.0496721	0.76709
IGF1	Hair color - black	IVW	0.034082	1.03467	-0.0571085	0.125272	0.463839
IGF1	Hair color - black	Simple median	-0.0100351	0.990015	-0.0935213	0.073451	0.813747
IGF1	Hair color - black	Weighted median	0	1	-0.0878123	0.0878123	1
IGF1	Hair color - black	Penalized weighted median	0.0507825	1.05209	-0.0362966	0.137862	0.253028
IGF1	Hair color - black	Simple mode	-0.0575248	0.944099	-0.303859	0.18881	0.647413
IGF1	Hair color - black	Weighted mode	0.0637048	1.06578	-0.0444588	0.171868	0.249037
IGF1	Hair color - black	MR Egger	0.0646691	1.06681	-0.111011	0.240349	0.471032
IGF1	Hair color - black	MR RAPS	0.0355025	1.03614	-0.0111796	0.0821846	0.136063
IGF1	Hair color - black	MR PRESSO	0.0117136	1.01178	-0.052362	0.0757892	0.720311
IGF1	Hair color - black	MR Corge (abs. effect size)-IVW	0.0420431	1.04294	-0.115415	0.199501	0.600735
IGF1	Hair color - black	MR Corge (abs. effect size)-Weighted median	-0.00545592	0.994559	-0.147141	0.136229	0.939837
IGF1	Hair color - black	MR Corge (abs. effect size)-Weighted mode	0.0727586	1.07547	-0.0967053	0.242222	0.410525
IGF1	Hair color - black	MR Corge (norm. effect size)-IVW	0.0184407	1.01861	-0.0757873	0.112669	0.701292
IGF1	Hair color - black	MR Corge (norm. effect size)-Weighted median	0.0637934	1.06587	-0.0600659	0.187653	0.312738
IGF1	Hair color - black	MR Corge (norm. effect size)-Weighted mode	0.145303	1.15639	-0.070819	0.361425	0.203258
IGF1	Hair color - black	MR Corge (significance)-IVW	0.0184407	1.01861	-0.0757873	0.112669	0.701292
IGF1	Hair color - black	MR Corge (significance)-Weighted median	0.0637934	1.06587	-0.0600659	0.187653	0.312738
IGF1	Hair color - black	MR Corge (significance)-Weighted mode	0.145303	1.15639	-0.070819	0.361425	0.203258
IGF1	Hair color - black	MR Corge (norm. significance)-IVW	0.0184407	1.01861	-0.0757873	0.112669	0.701292
IGF1	Hair color - black	MR Corge (norm. significance)-Weighted median	0.0637934	1.06587	-0.0600659	0.187653	0.312738
IGF1	Hair color - black	MR Corge (norm. significance)-Weighted mode	0.145303	1.15639	-0.070819	0.361425	0.203258
IGF1	Hair color - black	Contamination mixture	0.0685272	1.07093	0.00152718	0.138527	0.0466077
LDL	Hair color - black	IVW	-0.0448713	0.956121	-0.138117	0.0483741	0.345586
LDL	Hair color - black	Simple median	-0.0335267	0.967029	-0.132476	0.0654228	0.506626
LDL	Hair color - black	Weighted median	-0.0663361	0.935816	-0.146873	0.0142005	0.106439
LDL	Hair color - black	Penalized weighted median	-0.0684174	0.933871	-0.148067	0.011232	0.0922581
LDL	Hair color - black	Simple mode	-0.0464787	0.954585	-0.210374	0.117417	0.579916
LDL	Hair color - black	Weighted mode	-0.0814631	0.921767	-0.146134	-0.0167924	0.0157381
LDL	Hair color - black	MR Egger	-0.0838543	0.919565	-0.218584	0.0508749	0.226231
LDL	Hair color - black	MR RAPS	-0.0458959	0.955141	-0.0928007	0.00100887	0.055131
LDL	Hair color - black	MR PRESSO	-0.0864379	0.917193	-0.152388	-0.0204873	0.0123373
LDL	Hair color - black	MR Corge (abs. effect size)-IVW	-0.0831888	0.920177	-0.18461	0.0182327	0.107912
LDL	Hair color - black	MR Corge (abs. effect size)-Weighted median	-0.102517	0.902563	-0.188797	-0.0162365	0.0198675
LDL	Hair color - black	MR Corge (abs. effect size)-Weighted mode	-0.129046	0.878934	-0.261741	0.00364953	0.152712
LDL	Hair color - black	MR Corge (norm. effect size)-IVW	-0.0727274	0.929854	-0.165088	0.0196328	0.122742
LDL	Hair color - black	MR Corge (norm. effect size)-Weighted median	-0.0986805	0.906032	-0.186356	-0.0110049	0.0273828
LDL	Hair color - black	MR Corge (norm. effect size)-Weighted mode	-0.127368	0.880409	-0.252486	-0.00225075	0.139968
LDL	Hair color - black	MR Corge (significance)-IVW	-0.100314	0.904553	-0.174832	-0.0257961	0.00832745
LDL	Hair color - black	MR Corge (significance)-Weighted median	-0.0885425	0.915264	-0.175562	-0.00152275	0.0461195
LDL	Hair color - black	MR Corge (significance)-Weighted mode	-0.062417	0.939491	-0.182498	0.0576645	0.383307
LDL	Hair color - black	MR Corge (norm. significance)-IVW	-0.0727274	0.929854	-0.165088	0.0196328	0.122742
LDL	Hair color - black	MR Corge (norm. significance)-Weighted median	-0.0986805	0.906032	-0.186356	-0.0110049	0.0273828
LDL	Hair color - black	MR Corge (norm. significance)-Weighted mode	-0.127368	0.880409	-0.252486	-0.00225075	0.139968
LDL	Hair color - black	Contamination mixture	-0.101671	0.903327	-0.172671	-0.0226709	0.00715667
BMI	Hair color - black	IVW	0.0336282	1.0342	-0.106224	0.17348	0.637432
BMI	Hair color - black	Simple median	-0.0426129	0.958282	-0.202491	0.117265	0.601387
BMI	Hair color - black	Weighted median	0.0272513	1.02763	-0.140349	0.194852	0.749963
BMI	Hair color - black	Penalized weighted median	0.0303845	1.03085	-0.136989	0.197758	0.72198
BMI	Hair color - black	Simple mode	-0.101155	0.903793	-0.458896	0.256587	0.581107
BMI	Hair color - black	Weighted mode	0.00537966	1.00539	-0.291032	0.301791	0.971719
BMI	Hair color - black	MR Egger	-0.0350996	0.965509	-0.45808	0.387881	0.871248
BMI	Hair color - black	MR RAPS	0.0347422	1.03535	-0.0706809	0.140165	0.518332
BMI	Hair color - black	MR PRESSO	0.0336282	1.0342	-0.106224	0.17348	0.638818
BMI	Hair color - black	MR Corge (abs. effect size)-IVW	0.0991597	1.10424	-0.197653	0.395972	0.512596
BMI	Hair color - black	MR Corge (abs. effect size)-Weighted median	0.0717796	1.07442	-0.270646	0.414205	0.681177
BMI	Hair color - black	MR Corge (abs. effect size)-Weighted mode	0.0658654	1.06808	-0.310302	0.442033	0.754099
BMI	Hair color - black	MR Corge (norm. effect size)-IVW	0.0892567	1.09336	-0.158651	0.337164	0.480387
BMI	Hair color - black	MR Corge (norm. effect size)-Weighted median	0.0739235	1.07672	-0.222038	0.369884	0.624447
BMI	Hair color - black	MR Corge (norm. effect size)-Weighted mode	0.0583936	1.06013	-0.351981	0.468769	0.798446
BMI	Hair color - black	MR Corge (significance)-IVW	0.0892567	1.09336	-0.158651	0.337164	0.480387
BMI	Hair color - black	MR Corge (significance)-Weighted median	0.0739235	1.07672	-0.222038	0.369884	0.624447
BMI	Hair color - black	MR Corge (significance)-Weighted mode	0.0583936	1.06013	-0.351981	0.468769	0.798446
BMI	Hair color - black	MR Corge (norm. significance)-IVW	0.0892567	1.09336	-0.158651	0.337164	0.480387
BMI	Hair color - black	MR Corge (norm. significance)-Weighted median	0.0739235	1.07672	-0.222038	0.369884	0.624447
BMI	Hair color - black	MR Corge (norm. significance)-Weighted mode	0.0583936	1.06013	-0.351981	0.468769	0.798446
BMI	Hair color - black	Contamination mixture	0.00504511	1.00506	-0.173955	0.219045	0.937578
HDL	Hair color - black	IVW	-0.0819687	0.921301	-0.173886	0.00994885	0.0804889
HDL	Hair color - black	Simple median	-0.105578	0.899805	-0.215861	0.00470587	0.0606051
HDL	Hair color - black	Weighted median	-0.0306454	0.969819	-0.131219	0.0699284	0.550359
HDL	Hair color - black	Penalized weighted median	-0.0180752	0.982087	-0.116369	0.0802189	0.718531
HDL	Hair color - black	Simple mode	-0.179466	0.835717	-0.434628	0.0756967	0.170965
HDL	Hair color - black	Weighted mode	-0.0228318	0.977427	-0.117051	0.0713879	0.635804
HDL	Hair color - black	MR Egger	-0.0206994	0.979513	-0.192706	0.151308	0.814
HDL	Hair color - black	MR RAPS	-0.0839236	0.919501	-0.140425	-0.0274222	0.00359973
HDL	Hair color - black	MR PRESSO	-0.0550505	0.946437	-0.138539	0.0284381	0.199174
HDL	Hair color - black	MR Corge (abs. effect size)-IVW	0.00708575	1.00711	-0.0844383	0.0986098	0.87939
HDL	Hair color - black	MR Corge (abs. effect size)-Weighted median	-0.00647225	0.993549	-0.107512	0.094568	0.900088
HDL	Hair color - black	MR Corge (abs. effect size)-Weighted mode	-0.0125963	0.987483	-0.125309	0.100116	0.835278
HDL	Hair color - black	MR Corge (norm. effect size)-IVW	-0.0441484	0.956812	-0.201304	0.113007	0.581903
HDL	Hair color - black	MR Corge (norm. effect size)-Weighted median	-0.0104961	0.989559	-0.109213	0.0882205	0.834918
HDL	Hair color - black	MR Corge (norm. effect size)-Weighted mode	-0.0132883	0.9868	-0.129329	0.102752	0.831292
HDL	Hair color - black	MR Corge (significance)-IVW	-0.0441484	0.956812	-0.201304	0.113007	0.581903
HDL	Hair color - black	MR Corge (significance)-Weighted median	-0.0104961	0.989559	-0.109213	0.0882205	0.834918
HDL	Hair color - black	MR Corge (significance)-Weighted mode	-0.0132883	0.9868	-0.129329	0.102752	0.831292
HDL	Hair color - black	MR Corge (norm. significance)-IVW	-0.0441484	0.956812	-0.201304	0.113007	0.581903
HDL	Hair color - black	MR Corge (norm. significance)-Weighted median	-0.0104961	0.989559	-0.109213	0.0882205	0.834918
HDL	Hair color - black	MR Corge (norm. significance)-Weighted mode	-0.0132883	0.9868	-0.129329	0.102752	0.831292
HDL	Hair color - black	Contamination mixture	-0.0666221	0.935549	-0.142622	0.0133779	0.0955546
Vitamin D	Hair color - black	IVW	0.0529087	1.05433	-0.087849	0.193666	0.461284
Vitamin D	Hair color - black	Simple median	-0.196559	0.821553	-0.392296	-0.00082186	0.0490416
Vitamin D	Hair color - black	Weighted median	0.0560309	1.05763	-0.103217	0.215279	0.490433
Vitamin D	Hair color - black	Penalized weighted median	0.0482731	1.04946	-0.107493	0.204039	0.543573
Vitamin D	Hair color - black	Simple mode	-0.340173	0.711647	-0.759186	0.0788395	0.114511
Vitamin D	Hair color - black	Weighted mode	0.0619862	1.06395	-0.068021	0.191993	0.352146
Vitamin D	Hair color - black	MR Egger	0.136464	1.14621	-0.0636865	0.336615	0.184299
Vitamin D	Hair color - black	MR RAPS	0.0539087	1.05539	-0.040001	0.147818	0.260532
Vitamin D	Hair color - black	MR PRESSO	0.0372569	1.03796	-0.0863754	0.160889	0.556036
Vitamin D	Hair color - black	MR Corge (abs. effect size)-IVW	0.110329	1.11665	-0.0929949	0.313652	0.287534
Vitamin D	Hair color - black	MR Corge (abs. effect size)-Weighted median	0.0872287	1.09115	-0.0792505	0.253708	0.304437
Vitamin D	Hair color - black	MR Corge (abs. effect size)-Weighted mode	0.0859068	1.0897	-0.0680009	0.239814	0.32383
Vitamin D	Hair color - black	MR Corge (norm. effect size)-IVW	0.120082	1.12759	-0.00533004	0.245494	0.0605593
Vitamin D	Hair color - black	MR Corge (norm. effect size)-Weighted median	0.0891686	1.09327	-0.0674552	0.245792	0.264481
Vitamin D	Hair color - black	MR Corge (norm. effect size)-Weighted mode	0.0596958	1.06151	-0.127032	0.246423	0.558414
Vitamin D	Hair color - black	MR Corge (significance)-IVW	0.120082	1.12759	-0.00533004	0.245494	0.0605593
Vitamin D	Hair color - black	MR Corge (significance)-Weighted median	0.0891686	1.09327	-0.0674552	0.245792	0.264481
Vitamin D	Hair color - black	MR Corge (significance)-Weighted mode	0.0596958	1.06151	-0.127032	0.246423	0.558414
Vitamin D	Hair color - black	MR Corge (norm. significance)-IVW	0.120082	1.12759	-0.00533004	0.245494	0.0605593
Vitamin D	Hair color - black	MR Corge (norm. significance)-Weighted median	0.0891686	1.09327	-0.0674552	0.245792	0.264481
Vitamin D	Hair color - black	MR Corge (norm. significance)-Weighted mode	0.0596958	1.06151	-0.127032	0.246423	0.558414
Vitamin D	Hair color - black	Contamination mixture	-0.0153718	0.984746	-0.132372	0.156628	0.784903
Height	Hair color - black	IVW	-0.174027	0.840274	-0.245794	-0.10226	2.00633e-06
Height	Hair color - black	Simple median	-0.190096	0.82688	-0.255139	-0.125053	1.01414e-08
Height	Hair color - black	Weighted median	-0.175988	0.838628	-0.242622	-0.109353	2.26052e-07
Height	Hair color - black	Penalized weighted median	-0.187234	0.829249	-0.255648	-0.11882	8.13481e-08
Height	Hair color - black	Simple mode	-0.160156	0.852011	-0.362331	0.0420188	0.121105
Height	Hair color - black	Weighted mode	-0.160156	0.852011	-0.298806	-0.0215065	0.023976
Height	Hair color - black	MR Egger	-0.0500906	0.951143	-0.248895	0.148714	0.621624
Height	Hair color - black	MR RAPS	-0.184101	0.831852	-0.221524	-0.146677	0
Height	Hair color - black	MR PRESSO	-0.186943	0.829491	-0.24107	-0.132815	3.60058e-11
Height	Hair color - black	MR Corge (abs. effect size)-IVW	-0.591156	0.553687	-1.29549	0.113177	0.0999589
Height	Hair color - black	MR Corge (abs. effect size)-Weighted median	-0.198476	0.819979	-0.515704	0.118752	0.22009
Height	Hair color - black	MR Corge (abs. effect size)-Weighted mode	-0.155926	0.855623	-0.581496	0.269645	0.504825
Height	Hair color - black	MR Corge (norm. effect size)-IVW	-0.326847	0.721194	-1.01333	0.359638	0.350722
Height	Hair color - black	MR Corge (norm. effect size)-Weighted median	-0.243163	0.784144	-0.446042	-0.0402829	0.0188154
Height	Hair color - black	MR Corge (norm. effect size)-Weighted mode	-0.24324	0.784083	-0.455486	-0.0309937	0.0746306
Height	Hair color - black	MR Corge (significance)-IVW	-0.326847	0.721194	-1.01333	0.359638	0.350722
Height	Hair color - black	MR Corge (significance)-Weighted median	-0.243163	0.784144	-0.446042	-0.0402829	0.0188154
Height	Hair color - black	MR Corge (significance)-Weighted mode	-0.24324	0.784083	-0.455486	-0.0309937	0.0746306
Height	Hair color - black	MR Corge (norm. significance)-IVW	-0.326847	0.721194	-1.01333	0.359638	0.350722
Height	Hair color - black	MR Corge (norm. significance)-Weighted median	-0.243163	0.784144	-0.446042	-0.0402829	0.0188154
Height	Hair color - black	MR Corge (norm. significance)-Weighted mode	-0.24324	0.784083	-0.455486	-0.0309937	0.0746306
Height	Hair color - black	Contamination mixture	-0.213221	0.807978	-0.274221	-0.150221	5.44102e-10
Urate	Ease of skin tanning	IVW	-0.0150171		-0.055899	0.0258647	0.471546
Urate	Ease of skin tanning	Simple median	-0.0164201		-0.0401184	0.00727815	0.174448
Urate	Ease of skin tanning	Weighted median	0.003513		-0.0182493	0.0252753	0.751703
Urate	Ease of skin tanning	Penalized weighted median	0.0112125		-0.00887198	0.031297	0.273866
Urate	Ease of skin tanning	Simple mode	-0.00383899		-0.0563169	0.0486389	0.886099
Urate	Ease of skin tanning	Weighted mode	-0.00383899		-0.0251968	0.0175188	0.724897
Urate	Ease of skin tanning	MR Egger	-0.0286264		-0.0914427	0.0341898	0.372577
Urate	Ease of skin tanning	MR RAPS	-0.0172979		-0.0273751	-0.0072208	0.000766977
Urate	Ease of skin tanning	MR PRESSO	-0.01752		-0.034608	-0.000432062	0.0456117
Urate	Ease of skin tanning	MR Corge (abs. effect size)-IVW	-0.0088869		-0.0379879	0.0202141	0.549475
Urate	Ease of skin tanning	MR Corge (abs. effect size)-Weighted median	0.0117266		-0.012461	0.0359142	0.341988
Urate	Ease of skin tanning	MR Corge (abs. effect size)-Weighted mode	0.0188494		-0.00589134	0.0435902	0.161184
Urate	Ease of skin tanning	MR Corge (norm. effect size)-IVW	-0.0194643		-0.0526456	0.013717	0.250249
Urate	Ease of skin tanning	MR Corge (norm. effect size)-Weighted median	0.00866921		-0.0156125	0.0329509	0.484069
Urate	Ease of skin tanning	MR Corge (norm. effect size)-Weighted mode	0.0167178		-0.00662891	0.0400646	0.185815
Urate	Ease of skin tanning	MR Corge (significance)-IVW	-0.0194643		-0.0526456	0.013717	0.250249
Urate	Ease of skin tanning	MR Corge (significance)-Weighted median	0.00866921		-0.0156125	0.0329509	0.484069
Urate	Ease of skin tanning	MR Corge (significance)-Weighted mode	0.0167178		-0.00662891	0.0400646	0.185815
Urate	Ease of skin tanning	MR Corge (norm. significance)-IVW	-0.0194643		-0.0526456	0.013717	0.250249
Urate	Ease of skin tanning	MR Corge (norm. significance)-Weighted median	0.00866921		-0.0156125	0.0329509	0.484069
Urate	Ease of skin tanning	MR Corge (norm. significance)-Weighted mode	0.0167178		-0.00662891	0.0400646	0.185815
Urate	Ease of skin tanning	Contamination mixture	-0.00196319		-0.0179632	0.0120368	0.805299
IGF1	Ease of skin tanning	IVW	0.0361338		-0.00368826	0.075956	0.075327
IGF1	Ease of skin tanning	Simple median	0.010086		-0.00808503	0.028257	0.276633
IGF1	Ease of skin tanning	Weighted median	0.00983261		-0.0104299	0.0300951	0.341547
IGF1	Ease of skin tanning	Penalized weighted median	0.00917775		-0.0108071	0.0291626	0.368067
IGF1	Ease of skin tanning	Simple mode	-0.0088285		-0.0618574	0.0442004	0.744361
IGF1	Ease of skin tanning	Weighted mode	0.0127469		-0.014704	0.0401977	0.363304
IGF1	Ease of skin tanning	MR Egger	0.0422914		-0.0343668	0.11895	0.280214
IGF1	Ease of skin tanning	MR RAPS	0.0443733		0.0353	0.0534466	0
IGF1	Ease of skin tanning	MR PRESSO	0.0187582		0.00407263	0.0334438	0.0127208
IGF1	Ease of skin tanning	MR Corge (abs. effect size)-IVW	0.0266265		-0.00782076	0.0610737	0.12977
IGF1	Ease of skin tanning	MR Corge (abs. effect size)-Weighted median	0.0125737		-0.0155274	0.0406748	0.380492
IGF1	Ease of skin tanning	MR Corge (abs. effect size)-Weighted mode	0.0153624		-0.0155751	0.0462998	0.342652
IGF1	Ease of skin tanning	MR Corge (norm. effect size)-IVW	0.0121063		-0.0212588	0.0454715	0.476976
IGF1	Ease of skin tanning	MR Corge (norm. effect size)-Weighted median	0.00901024		-0.0176457	0.0356662	0.507638
IGF1	Ease of skin tanning	MR Corge (norm. effect size)-Weighted mode	0.00863407		-0.0228103	0.0400784	0.5967
IGF1	Ease of skin tanning	MR Corge (significance)-IVW	0.0121063		-0.0212588	0.0454715	0.476976
IGF1	Ease of skin tanning	MR Corge (significance)-Weighted median	0.00901024		-0.0176457	0.0356662	0.507638
IGF1	Ease of skin tanning	MR Corge (significance)-Weighted mode	0.00863407		-0.0228103	0.0400784	0.5967
IGF1	Ease of skin tanning	MR Corge (norm. significance)-IVW	0.0121063		-0.0212588	0.0454715	0.476976
IGF1	Ease of skin tanning	MR Corge (norm. significance)-Weighted median	0.00901024		-0.0176457	0.0356662	0.507638
IGF1	Ease of skin tanning	MR Corge (norm. significance)-Weighted mode	0.00863407		-0.0228103	0.0400784	0.5967
IGF1	Ease of skin tanning	Contamination mixture	0.0116667		-0.000333333	0.0246667	0.0551949
LDL	Ease of skin tanning	IVW	0.00670386		-0.0226223	0.03603	0.654118
LDL	Ease of skin tanning	Simple median	-0.00927848		-0.0321074	0.0135504	0.425676
LDL	Ease of skin tanning	Weighted median	-0.00343614		-0.0232386	0.0163663	0.73378
LDL	Ease of skin tanning	Penalized weighted median	-0.0172864		-0.0370077	0.00243491	0.0857953
LDL	Ease of skin tanning	Simple mode	-0.00813122		-0.0411767	0.0249143	0.630957
LDL	Ease of skin tanning	Weighted mode	0.00305506		-0.0113588	0.0174689	0.678969
LDL	Ease of skin tanning	MR Egger	0.0182172		-0.0242499	0.0606844	0.403072
LDL	Ease of skin tanning	MR RAPS	0.00702728		-0.0026353	0.0166899	0.154029
LDL	Ease of skin tanning	MR PRESSO	0.00756112		-0.00714061	0.0222628	0.317121
LDL	Ease of skin tanning	MR Corge (abs. effect size)-IVW	0.0202853		-0.0101808	0.0507514	0.191882
LDL	Ease of skin tanning	MR Corge (abs. effect size)-Weighted median	0.0341762		0.0133964	0.0549561	0.00126601
LDL	Ease of skin tanning	MR Corge (abs. effect size)-Weighted mode	0.0416914		0.0123186	0.0710641	0.0688755
LDL	Ease of skin tanning	MR Corge (norm. effect size)-IVW	0.00789344		-0.0278774	0.0436643	0.665373
LDL	Ease of skin tanning	MR Corge (norm. effect size)-Weighted median	0.00811525		-0.0114453	0.0276758	0.416125
LDL	Ease of skin tanning	MR Corge (norm. effect size)-Weighted mode	-0.0170424		-0.0460305	0.0119457	0.332686
LDL	Ease of skin tanning	MR Corge (significance)-IVW	-0.00717765		-0.0421696	0.0278143	0.687654
LDL	Ease of skin tanning	MR Corge (significance)-Weighted median	-0.0189418		-0.0393784	0.00149475	0.0692717
LDL	Ease of skin tanning	MR Corge (significance)-Weighted mode	-0.0221039		-0.0467749	0.00256699	0.177338
LDL	Ease of skin tanning	MR Corge (norm. significance)-IVW	0.00789344		-0.0278774	0.0436643	0.665373
LDL	Ease of skin tanning	MR Corge (norm. significance)-Weighted median	0.00811525		-0.0114453	0.0276758	0.416125
LDL	Ease of skin tanning	MR Corge (norm. significance)-Weighted mode	-0.0170424		-0.0460305	0.0119457	0.332686
LDL	Ease of skin tanning	Contamination mixture	-0.0172195		-0.0302195	0.00678049	0.0709021
BMI	Ease of skin tanning	IVW	-0.0464595		-0.0916242	-0.0012948	0.0437801
BMI	Ease of skin tanning	Simple median	-0.0299751		-0.0691186	0.00916835	0.133376
BMI	Ease of skin tanning	Weighted median	-0.0368733		-0.0745062	0.000759499	0.0548019
BMI	Ease of skin tanning	Penalized weighted median	-0.036092		-0.0741192	0.00193524	0.0628496
BMI	Ease of skin tanning	Simple mode	-0.0385817		-0.119764	0.0426008	0.354633
BMI	Ease of skin tanning	Weighted mode	-0.0447879		-0.0951103	0.00553456	0.0852353
BMI	Ease of skin tanning	MR Egger	-0.0388543		-0.175236	0.0975278	0.578287
BMI	Ease of skin tanning	MR RAPS	-0.0503584		-0.0719015	-0.0288153	4.61361e-06
BMI	Ease of skin tanning	MR PRESSO	-0.0287947		-0.0653215	0.00773211	0.126896
BMI	Ease of skin tanning	MR Corge (abs. effect size)-IVW	-0.039155		-0.16616	0.0878499	0.545672
BMI	Ease of skin tanning	MR Corge (abs. effect size)-Weighted median	-0.0549844		-0.128735	0.0187661	0.143941
BMI	Ease of skin tanning	MR Corge (abs. effect size)-Weighted mode	-0.0598975		-0.133771	0.0139756	0.210231
BMI	Ease of skin tanning	MR Corge (norm. effect size)-IVW	-0.0420637		-0.0935062	0.00937875	0.109009
BMI	Ease of skin tanning	MR Corge (norm. effect size)-Weighted median	-0.0259076		-0.0885756	0.0367604	0.417777
BMI	Ease of skin tanning	MR Corge (norm. effect size)-Weighted mode	-0.0192723		-0.105298	0.0667532	0.690293
BMI	Ease of skin tanning	MR Corge (significance)-IVW	-0.0420637		-0.0935062	0.00937875	0.109009
BMI	Ease of skin tanning	MR Corge (significance)-Weighted median	-0.0259076		-0.0885756	0.0367604	0.417777
BMI	Ease of skin tanning	MR Corge (significance)-Weighted mode	-0.0192723		-0.105298	0.0667532	0.690293
BMI	Ease of skin tanning	MR Corge (norm. significance)-IVW	-0.0420637		-0.0935062	0.00937875	0.109009
BMI	Ease of skin tanning	MR Corge (norm. significance)-Weighted median	-0.0259076		-0.0885756	0.0367604	0.417777
BMI	Ease of skin tanning	MR Corge (norm. significance)-Weighted mode	-0.0192723		-0.105298	0.0667532	0.690293
BMI	Ease of skin tanning	Contamination mixture	-0.0440142		-0.0800142	-0.00801422	0.0190359
HDL	Ease of skin tanning	IVW	0.0317991		0.00220126	0.061397	0.0352244
HDL	Ease of skin tanning	Simple median	0.027106		0.00584244	0.0483695	0.0124707
HDL	Ease of skin tanning	Weighted median	0.0294815		0.0105091	0.048454	0.00232166
HDL	Ease of skin tanning	Penalized weighted median	0.0298886		0.0101541	0.0496231	0.00299272
HDL	Ease of skin tanning	Simple mode	0.0237085		-0.0180362	0.0654533	0.26818
HDL	Ease of skin tanning	Weighted mode	0.0320477		0.0135488	0.0505466	0.00096795
HDL	Ease of skin tanning	MR Egger	0.0216513		-0.0337472	0.0770498	0.445398
HDL	Ease of skin tanning	MR RAPS	0.0337378		0.0222186	0.0452571	9.4393e-09
HDL	Ease of skin tanning	MR PRESSO	0.0321942		0.0153161	0.0490724	0.000311437
HDL	Ease of skin tanning	MR Corge (abs. effect size)-IVW	0.0281541		0.00925909	0.0470492	0.00349522
HDL	Ease of skin tanning	MR Corge (abs. effect size)-Weighted median	0.0297633		0.00811352	0.0514131	0.00704872
HDL	Ease of skin tanning	MR Corge (abs. effect size)-Weighted mode	0.0324102		0.00604559	0.0587748	0.0609061
HDL	Ease of skin tanning	MR Corge (norm. effect size)-IVW	0.028457		0.0103743	0.0465398	0.00203911
HDL	Ease of skin tanning	MR Corge (norm. effect size)-Weighted median	0.0293934		0.00848817	0.0502986	0.00585449
HDL	Ease of skin tanning	MR Corge (norm. effect size)-Weighted mode	0.0309725		0.00247145	0.0594735	0.0864085
HDL	Ease of skin tanning	MR Corge (significance)-IVW	0.028457		0.0103743	0.0465398	0.00203911
HDL	Ease of skin tanning	MR Corge (significance)-Weighted median	0.0293934		0.00848817	0.0502986	0.00585449
HDL	Ease of skin tanning	MR Corge (significance)-Weighted mode	0.0309725		0.00247145	0.0594735	0.0864085
HDL	Ease of skin tanning	MR Corge (norm. significance)-IVW	0.028457		0.0103743	0.0465398	0.00203911
HDL	Ease of skin tanning	MR Corge (norm. significance)-Weighted median	0.0293934		0.00848817	0.0502986	0.00585449
HDL	Ease of skin tanning	MR Corge (norm. significance)-Weighted mode	0.0309725		0.00247145	0.0594735	0.0864085
HDL	Ease of skin tanning	Contamination mixture	0.0338441		0.0188441	0.0498441	4.88576e-05
Vitamin D	Ease of skin tanning	IVW	0.038716		-0.01088	0.088312	0.126009
Vitamin D	Ease of skin tanning	Simple median	0.0355441		-0.00814588	0.0792341	0.11081
Vitamin D	Ease of skin tanning	Weighted median	0.0304081		-0.00713836	0.0679545	0.11243
Vitamin D	Ease of skin tanning	Penalized weighted median	0.0309994		-0.00631659	0.0683154	0.103477
Vitamin D	Ease of skin tanning	Simple mode	-0.0205467		-0.101877	0.0607837	0.621503
Vitamin D	Ease of skin tanning	Weighted mode	0.0147466		-0.0177038	0.0471969	0.375092
Vitamin D	Ease of skin tanning	MR Egger	-0.00306529		-0.0725726	0.066442	0.931283
Vitamin D	Ease of skin tanning	MR RAPS	0.0408516		0.0218431	0.05986	2.52798e-05
Vitamin D	Ease of skin tanning	MR PRESSO	0.0375035		0.00593805	0.0690689	0.0219945
Vitamin D	Ease of skin tanning	MR Corge (abs. effect size)-IVW	-0.00796129		-0.0829378	0.0670152	0.835135
Vitamin D	Ease of skin tanning	MR Corge (abs. effect size)-Weighted median	0.0144417		-0.0234925	0.0523758	0.455559
Vitamin D	Ease of skin tanning	MR Corge (abs. effect size)-Weighted mode	0.026891		-0.015348	0.06913	0.267352
Vitamin D	Ease of skin tanning	MR Corge (norm. effect size)-IVW	0.0184213		-0.0995771	0.13642	0.759616
Vitamin D	Ease of skin tanning	MR Corge (norm. effect size)-Weighted median	0.0217627		-0.016039	0.0595644	0.259157
Vitamin D	Ease of skin tanning	MR Corge (norm. effect size)-Weighted mode	0.035778		-0.00345847	0.0750144	0.133941
Vitamin D	Ease of skin tanning	MR Corge (significance)-IVW	0.0184213		-0.0995771	0.13642	0.759616
Vitamin D	Ease of skin tanning	MR Corge (significance)-Weighted median	0.0217627		-0.016039	0.0595644	0.259157
Vitamin D	Ease of skin tanning	MR Corge (significance)-Weighted mode	0.035778		-0.00345847	0.0750144	0.133941
Vitamin D	Ease of skin tanning	MR Corge (norm. significance)-IVW	0.0184213		-0.0995771	0.13642	0.759616
Vitamin D	Ease of skin tanning	MR Corge (norm. significance)-Weighted median	0.0217627		-0.016039	0.0595644	0.259157
Vitamin D	Ease of skin tanning	MR Corge (norm. significance)-Weighted mode	0.035778		-0.00345847	0.0750144	0.133941
Vitamin D	Ease of skin tanning	Contamination mixture	0.0241398		0.0011398	0.0531398	0.0426787
Height	Ease of skin tanning	IVW	-0.00902379		-0.0337056	0.0156581	0.47363
Height	Ease of skin tanning	Simple median	-0.0253381		-0.0392451	-0.0114311	0.000355552
Height	Ease of skin tanning	Weighted median	-0.016827		-0.0320902	-0.00156381	0.0307096
Height	Ease of skin tanning	Penalized weighted median	-0.0177585		-0.0326333	-0.00288367	0.0192852
Height	Ease of skin tanning	Simple mode	-0.0432038		-0.0943305	0.00792294	0.09826
Height	Ease of skin tanning	Weighted mode	-0.0329249		-0.0626403	-0.00320957	0.030321
Height	Ease of skin tanning	MR Egger	0.090128		0.0222446	0.158011	0.00952048
Height	Ease of skin tanning	MR RAPS	-0.0107109		-0.0181102	-0.00331158	0.00455102
Height	Ease of skin tanning	MR PRESSO	-0.0188869		-0.031035	-0.00673889	0.00243394
Height	Ease of skin tanning	MR Corge (abs. effect size)-IVW	-0.0599655		-0.107074	-0.0128565	0.0125991
Height	Ease of skin tanning	MR Corge (abs. effect size)-Weighted median	-0.0639334		-0.114045	-0.0138221	0.0123975
Height	Ease of skin tanning	MR Corge (abs. effect size)-Weighted mode	-0.0682821		-0.122565	-0.0139989	0.0568464
Height	Ease of skin tanning	MR Corge (norm. effect size)-IVW	0.0990168		-0.146704	0.344737	0.429638
Height	Ease of skin tanning	MR Corge (norm. effect size)-Weighted median	-0.0454917		-0.0887684	-0.00221492	0.0393686
Height	Ease of skin tanning	MR Corge (norm. effect size)-Weighted mode	-0.0473193		-0.0995988	0.00496014	0.136237
Height	Ease of skin tanning	MR Corge (significance)-IVW	0.0990168		-0.146704	0.344737	0.429638
Height	Ease of skin tanning	MR Corge (significance)-Weighted median	-0.0454917		-0.0887684	-0.00221492	0.0393686
Height	Ease of skin tanning	MR Corge (significance)-Weighted mode	-0.0473193		-0.0995988	0.00496014	0.136237
Height	Ease of skin tanning	MR Corge (norm. significance)-IVW	0.0990168		-0.146704	0.344737	0.429638
Height	Ease of skin tanning	MR Corge (norm. significance)-Weighted median	-0.0454917		-0.0887684	-0.00221492	0.0393686
Height	Ease of skin tanning	MR Corge (norm. significance)-Weighted mode	-0.0473193		-0.0995988	0.00496014	0.136237
Height	Ease of skin tanning	Contamination mixture	-0.0262593		-0.0412593	-0.0142593	0.000191851
